# Supplementary material for: Higher genome variability within metabolism genes associates with recurrent Clostridium difficile infection
Source: BMC Microbiol. 2021 Jan 28;21:36. doi: 10.1186/s12866-021-02090-9 (PMC7842062; doi:10.1186/s12866-021-02090-9)
Supplement: Supplementary file 1 — Additional file 1 Further data are available as Supplementary Tables: Table S1. COG categories prevalence in C. difficile core genome. Table S2. KEGG pathways present in core genome. Table S3. Logistic regression results for odds of infection recurrence after adjustment for ST. Table S4. Gene set enrichment analysis for results of logistic regression. Table S5. Log-likelihood ratio test results for comparison between M2a and M1a models. Table S6. Fisher’s exact test results for prevalence difference in prophage sequence between single and recurrent infections. [file 12866_2021_2090_MOESM1_ESM.xlsx]

## Sheet: Title Page
Supplementary Tables for:
Higher genome variability within metabolism genes associates with recurrent Clostridium difficile infection
Maria Kulecka1,2 , Edyta Waker3, Filip Ambrozkiewicz1, Agnieszka Paziewska1,2, Karolina Skubisz2, Patrycja Cybula2, Łukasz Targoński4, Michał Mikula1, Jan Walewski4, Jerzy Ostrowski1,2*
1. Department of Genetics, Maria Sklodowska-Curie National Research Institute of Oncology; 02-781 Warsaw, Poland
2. Department of Gastroenterology, Hepatology and Clinical Oncology, Centre of Postgraduate Medical Education, Warsaw, Poland
3. Department of Clinical Microbiology, Maria Sklodowska-Curie National Research Institute of Oncology; 02-781 Warsaw, Poland
4. Department of Lymphoproliferative Diseases, Maria Sklodowska-Curie National Research Institute of Oncology; 02-781 Warsaw, Poland

## Sheet: S1
Supplementary Table S1. COG categories prevalence in C. difficile core genome. Freq - category frequency, percentages cat - category prevalence
Category letter	Freq	Name	Category	percentagesCat
S	208	Function Unknown	POORLY CHARACTERIZED	0.222222
K	115	Transcription	INFORMATION STORAGE AND PROCESSING	0.122863
E	77	Amino Acid metabolis and transport	METABOLISM	0.082265
G	68	Carbohydrate metabolism and transport	METABOLISM	0.0726496
C	63	Energy production and conversion	METABOLISM	0.0673077
J	53	Tranlsation	INFORMATION STORAGE AND PROCESSING	0.0566239
P	51	Inorganic ion transport and metabolism	METABOLISM	0.0544872
T	44	Signal Transduction	CELLULAR PROCESSES AND SIGNALING	0.0470085
M	40	Cell wall/membrane/envelop biogenesis	CELLULAR PROCESSES AND SIGNALING	0.042735
F	36	Nucleotide metabolism and transport	METABOLISM	0.0384615
L	30	Replication and repair	INFORMATION STORAGE AND PROCESSING	0.0320513
H	26	Coenzyme metabolism	METABOLISM	0.0277778
V	24	Defense mechanisms	CELLULAR PROCESSES AND SIGNALING	0.025641
N	23	Cell motility	CELLULAR PROCESSES AND SIGNALING	0.0245726
I	22	Lipid metabolism	METABOLISM	0.0235043
O	16	Post-translational modification, protein turnover, chaperone functions	CELLULAR PROCESSES AND SIGNALING	0.017094
Q	15	Secondary metabolites biosynthesis, transport, and catabolism	METABOLISM	0.0160256
U	13	Intracellular trafficing and secretion	CELLULAR PROCESSES AND SIGNALING	0.0138889
D	12	Cell cycle control and mitosis	CELLULAR PROCESSES AND SIGNALING	0.0128205

## Sheet: S2
Supplementary Table S2. KEGG pathways present in core genome. Freq - number of genes from said pathway in core genome, ratio - ratio between Freq and total number of components present in a pathway.
KeggPathway	Freq	Name	Level1	Level2	Size	ratio
ko04212	1	Longevity regulating pathway - worm	Organismal Systems	Aging	57	0.0175439
ko00250	8	Alanine, aspartate and glutamate metabolism	Metabolism	Amino acid metabolism	70	0.114286
ko00330	7	Arginine and proline metabolism	Metabolism	Amino acid metabolism	108	0.0648148
ko00220	2	Arginine biosynthesis	Metabolism	Amino acid metabolism	59	0.0338983
ko00270	10	Cysteine and methionine metabolism	Metabolism	Amino acid metabolism	117	0.0854701
ko00260	7	Glycine, serine and threonine metabolism	Metabolism	Amino acid metabolism	100	0.07
ko00340	8	Histidine metabolism	Metabolism	Amino acid metabolism	47	0.170213
ko00300	5	Lysine biosynthesis	Metabolism	Amino acid metabolism	47	0.106383
ko00310	2	Lysine degradation	Metabolism	Amino acid metabolism	88	0.0227273
ko00360	4	Phenylalanine metabolism	Metabolism	Amino acid metabolism	77	0.0519481
ko00400	11	Phenylalanine, tyrosine and tryptophan biosynthesis	Metabolism	Amino acid metabolism	71	0.15493
ko00380	2	Tryptophan metabolism	Metabolism	Amino acid metabolism	78	0.025641
ko00350	5	Tyrosine metabolism	Metabolism	Amino acid metabolism	80	0.0625
ko00290	3	Valine, leucine and isoleucine biosynthesis	Metabolism	Amino acid metabolism	19	0.157895
ko00280	7	Valine, leucine and isoleucine degradation	Metabolism	Amino acid metabolism	70	0.1
ko00525	1	Acarbose and validamycin biosynthesis	Metabolism	Biosynthesis of other secondary metabolites	27	0.037037
ko00950	1	Isoquinoline alkaloid biosynthesis	Metabolism	Biosynthesis of other secondary metabolites	62	0.016129
ko00261	3	Monobactam biosynthesis	Metabolism	Biosynthesis of other secondary metabolites	28	0.107143
ko00401	4	Novobiocin biosynthesis	Metabolism	Biosynthesis of other secondary metabolites	30	0.133333
ko00405	3	Phenazine biosynthesis	Metabolism	Biosynthesis of other secondary metabolites	16	0.1875
ko00521	2	Streptomycin biosynthesis	Metabolism	Biosynthesis of other secondary metabolites	20	0.1
ko00960	3	Tropane, piperidine and pyridine alkaloid biosynthesis	Metabolism	Biosynthesis of other secondary metabolites	26	0.115385
ko05230	2	Central carbon metabolism in cancer	Human Diseases	Cancer: overview	49	0.0408163
ko05231	1	Choline metabolism in cancer	Human Diseases	Cancer: overview	61	0.0163934
ko05206	1	MicroRNAs in cancer	Human Diseases	Cancer: overview	245	0.00408163
ko00520	21	Amino sugar and nucleotide sugar metabolism	Metabolism	Carbohydrate metabolism	147	0.142857
ko00053	7	Ascorbate and aldarate metabolism	Metabolism	Carbohydrate metabolism	50	0.14
ko00650	10	Butanoate metabolism	Metabolism	Carbohydrate metabolism	99	0.10101
ko00660	1	C5-Branched dibasic acid metabolism	Metabolism	Carbohydrate metabolism	29	0.0344828
ko00020	9	Citrate cycle (TCA cycle)	Metabolism	Carbohydrate metabolism	61	0.147541
ko00051	26	Fructose and mannose metabolism	Metabolism	Carbohydrate metabolism	111	0.234234
ko00052	13	Galactose metabolism	Metabolism	Carbohydrate metabolism	77	0.168831
ko00010	15	Glycolysis / Gluconeogenesis	Metabolism	Carbohydrate metabolism	105	0.142857
ko00630	3	Glyoxylate and dicarboxylate metabolism	Metabolism	Carbohydrate metabolism	100	0.03
ko00562	1	Inositol phosphate metabolism	Metabolism	Carbohydrate metabolism	76	0.0131579
ko00040	7	Pentose and glucuronate interconversions	Metabolism	Carbohydrate metabolism	79	0.0886076
ko00030	8	Pentose phosphate pathway	Metabolism	Carbohydrate metabolism	84	0.0952381
ko00640	10	Propanoate metabolism	Metabolism	Carbohydrate metabolism	110	0.0909091
ko00620	11	Pyruvate metabolism	Metabolism	Carbohydrate metabolism	107	0.102804
ko00500	15	Starch and sucrose metabolism	Metabolism	Carbohydrate metabolism	105	0.142857
ko05418	1	Fluid shear stress and atherosclerosis	Human Diseases	Cardiovascular disease	99	0.010101
ko04214	1	Apoptosis - fly	Cellular Processes	Cell growth and death	56	0.0178571
ko04112	4	Cell cycle - Caulobacter	Cellular Processes	Cell growth and death	31	0.129032
ko02030	7	Bacterial chemotaxis	Cellular Processes	Cell motility	26	0.269231
ko02040	13	Flagellar assembly	Cellular Processes	Cell motility	40	0.325
ko02026	7	Biofilm formation - Escherichia coli	Cellular Processes	Cellular community - prokaryotes	61	0.114754
ko02025	4	Biofilm formation - Pseudomonas aeruginosa	Cellular Processes	Cellular community - prokaryotes	90	0.0444444
ko05111	8	Biofilm formation - Vibrio cholerae	Cellular Processes	Cellular community - prokaryotes	106	0.0754717
ko02024	20	Quorum sensing	Cellular Processes	Cellular community - prokaryotes	282	0.070922
ko04979	1	Cholesterol metabolism	Organismal Systems	Digestive system	49	0.0204082
ko01501	3	beta-Lactam resistance	Human Diseases	Drug resistance: antimicrobial	0	Inf
ko01503	6	Cationic antimicrobial peptide (CAMP) resistance	Human Diseases	Drug resistance: antimicrobial	0	Inf
ko01502	3	Vancomycin resistance	Human Diseases	Drug resistance: antimicrobial	0	Inf
ko01523	1	Antifolate resistance	Human Diseases	Drug resistance: antineoplastic	0	Inf
ko01524	1	Platinum drug resistance	Human Diseases	Drug resistance: antineoplastic	0	Inf
ko04922	1	Glucagon signaling pathway	Organismal Systems	Endocrine system	57	0.0175439
ko00710	1	Carbon fixation in photosynthetic organisms	Metabolism	Energy metabolism	36	0.0277778
ko00720	17	Carbon fixation pathways in prokaryotes	Metabolism	Energy metabolism	106	0.160377
ko00680	9	Methane metabolism	Metabolism	Energy metabolism	189	0.047619
ko00910	4	Nitrogen metabolism	Metabolism	Energy metabolism	65	0.0615385
ko00190	5	Oxidative phosphorylation	Metabolism	Energy metabolism	218	0.0229358
ko00195	3	Photosynthesis	Metabolism	Energy metabolism	63	0.047619
ko00920	3	Sulfur metabolism	Metabolism	Energy metabolism	109	0.0275229
ko04964	1	Proximal tubule bicarbonate reclamation	Organismal Systems	Excretory system	14	0.0714286
ko03060	6	Protein export	Genetic Information Processing	Folding, sorting and degradation	39	0.153846
ko03018	3	RNA degradation	Genetic Information Processing	Folding, sorting and degradation	79	0.0379747
ko04122	6	Sulfur relay system	Genetic Information Processing	Folding, sorting and degradation	28	0.214286
ko00540	2	Lipopolysaccharide biosynthesis	Metabolism	Glycan biosynthesis and metabolism	59	0.0338983
ko00550	8	Peptidoglycan biosynthesis	Metabolism	Glycan biosynthesis and metabolism	51	0.156863
ko05340	1	Primary immunodeficiency	Human Diseases	Immune disease	37	0.027027
ko04621	1	NOD-like receptor signaling pathway	Organismal Systems	Immune system	142	0.00704225
ko05150	2	Staphylococcus aureus infection	Human Diseases	Infectious disease: bacterial	74	0.027027
ko05166	1	Human T-cell leukemia virus 1 infection	Human Diseases	Infectious disease: viral	182	0.00549451
ko00061	5	Fatty acid biosynthesis	Metabolism	Lipid metabolism	39	0.128205
ko00071	3	Fatty acid degradation	Metabolism	Lipid metabolism	57	0.0526316
ko00561	3	Glycerolipid metabolism	Metabolism	Lipid metabolism	90	0.0333333
ko00564	7	Glycerophospholipid metabolism	Metabolism	Lipid metabolism	111	0.0630631
ko00072	1	Synthesis and degradation of ketone bodies	Metabolism	Lipid metabolism	8	0.125
ko02010	33	ABC transporters	Environmental Information Processing	Membrane transport	515	0.0640777
ko03070	10	Bacterial secretion system	Environmental Information Processing	Membrane transport	74	0.135135
ko02060	37	Phosphotransferase system (PTS)	Environmental Information Processing	Membrane transport	71	0.521127
ko00780	3	Biotin metabolism	Metabolism	Metabolism of cofactors and vitamins	23	0.130435
ko00790	9	Folate biosynthesis	Metabolism	Metabolism of cofactors and vitamins	81	0.111111
ko00785	2	Lipoic acid metabolism	Metabolism	Metabolism of cofactors and vitamins	11	0.181818
ko00760	7	Nicotinate and nicotinamide metabolism	Metabolism	Metabolism of cofactors and vitamins	97	0.0721649
ko00670	4	One carbon pool by folate	Metabolism	Metabolism of cofactors and vitamins	37	0.108108
ko00770	5	Pantothenate and CoA biosynthesis	Metabolism	Metabolism of cofactors and vitamins	44	0.113636
ko00860	8	Porphyrin and chlorophyll metabolism	Metabolism	Metabolism of cofactors and vitamins	129	0.0620155
ko00830	1	Retinol metabolism	Metabolism	Metabolism of cofactors and vitamins	48	0.0208333
ko00740	5	Riboflavin metabolism	Metabolism	Metabolism of cofactors and vitamins	49	0.102041
ko00730	8	Thiamine metabolism	Metabolism	Metabolism of cofactors and vitamins	36	0.222222
ko00750	1	Vitamin B6 metabolism	Metabolism	Metabolism of cofactors and vitamins	24	0.0416667
ko00410	4	beta-Alanine metabolism	Metabolism	Metabolism of other amino acids	44	0.0909091
ko00460	4	Cyanoamino acid metabolism	Metabolism	Metabolism of other amino acids	36	0.111111
ko00473	2	D-Alanine metabolism	Metabolism	Metabolism of other amino acids	6	0.333333
ko00472	2	D-Arginine and D-ornithine metabolism	Metabolism	Metabolism of other amino acids	9	0.222222
ko00471	4	D-Glutamine and D-glutamate metabolism	Metabolism	Metabolism of other amino acids	10	0.4
ko00480	2	Glutathione metabolism	Metabolism	Metabolism of other amino acids	56	0.0357143
ko00440	4	Phosphonate and phosphinate metabolism	Metabolism	Metabolism of other amino acids	43	0.0930233
ko00450	6	Selenocompound metabolism	Metabolism	Metabolism of other amino acids	33	0.181818
ko00430	3	Taurine and hypotaurine metabolism	Metabolism	Metabolism of other amino acids	24	0.125
ko01055	1	Biosynthesis of vancomycin group antibiotics	Metabolism	Metabolism of terpenoids and polyketides	29	0.0344828
ko00981	1	Insect hormone biosynthesis	Metabolism	Metabolism of terpenoids and polyketides	18	0.0555556
ko00903	1	Limonene and pinene degradation	Metabolism	Metabolism of terpenoids and polyketides	12	0.0833333
ko00523	2	Polyketide sugar unit biosynthesis	Metabolism	Metabolism of terpenoids and polyketides	59	0.0338983
ko00900	5	Terpenoid backbone biosynthesis	Metabolism	Metabolism of terpenoids and polyketides	58	0.0862069
ko04727	1	GABAergic synapse	Organismal Systems	Nervous system	69	0.0144928
ko04724	1	Glutamatergic synapse	Organismal Systems	Nervous system	88	0.0113636
ko00230	20	Purine metabolism	Metabolism	Nucleotide metabolism	210	0.0952381
ko00240	18	Pyrimidine metabolism	Metabolism	Nucleotide metabolism	100	0.18
ko03410	2	Base excision repair	Genetic Information Processing	Replication and repair	43	0.0465116
ko03030	4	DNA replication	Genetic Information Processing	Replication and repair	60	0.0666667
ko03440	4	Homologous recombination	Genetic Information Processing	Replication and repair	72	0.0555556
ko03430	2	Mismatch repair	Genetic Information Processing	Replication and repair	44	0.0454545
ko03420	3	Nucleotide excision repair	Genetic Information Processing	Replication and repair	47	0.0638298
ko04152	1	AMPK signaling pathway	Environmental Information Processing	Signal transduction	84	0.0119048
ko04016	1	MAPK signaling pathway - plant	Environmental Information Processing	Signal transduction	54	0.0185185
ko04070	1	Phosphatidylinositol signaling system	Environmental Information Processing	Signal transduction	55	0.0181818
ko04072	1	Phospholipase D signaling pathway	Environmental Information Processing	Signal transduction	108	0.00925926
ko02020	15	Two-component system	Environmental Information Processing	Signal transduction	495	0.030303
ko04080	1	Neuroactive ligand-receptor interaction	Environmental Information Processing	Signaling molecules and interaction	309	0.00323625
ko03020	2	RNA polymerase	Genetic Information Processing	Transcription	51	0.0392157
ko00970	4	Aminoacyl-tRNA biosynthesis	Genetic Information Processing	Translation	65	0.0615385
ko03010	27	Ribosome	Genetic Information Processing	Translation	143	0.188811
ko03008	1	Ribosome biogenesis in eukaryotes	Genetic Information Processing	Translation	82	0.0121951
ko03013	2	RNA transport	Genetic Information Processing	Translation	138	0.0144928
ko00627	3	Aminobenzoate degradation	Metabolism	Xenobiotics biodegradation and metabolism	81	0.037037
ko00362	4	Benzoate degradation	Metabolism	Xenobiotics biodegradation and metabolism	106	0.0377358
ko00625	4	Chloroalkane and chloroalkene degradation	Metabolism	Xenobiotics biodegradation and metabolism	43	0.0930233
ko00361	2	Chlorocyclohexane and chlorobenzene degradation	Metabolism	Xenobiotics biodegradation and metabolism	40	0.05
ko00982	1	Drug metabolism - cytochrome P450	Metabolism	Xenobiotics biodegradation and metabolism	25	0.04
ko00983	2	Drug metabolism - other enzymes	Metabolism	Xenobiotics biodegradation and metabolism	32	0.0625
ko00980	1	Metabolism of xenobiotics by cytochrome P450	Metabolism	Xenobiotics biodegradation and metabolism	34	0.0294118
ko00626	1	Naphthalene degradation	Metabolism	Xenobiotics biodegradation and metabolism	29	0.0344828
ko00643	1	Styrene degradation	Metabolism	Xenobiotics biodegradation and metabolism	25	0.04

## Sheet: S3
Supplementary Table S3. Logistic regression results for odds of infection recurrence after adjustment for ST. Estimate - correlation coefficient, std.error - standard error, statistic - Wald's test z statistic, pvalue - Wald's test p-value, padjust - p-value adjusted for multiple hypothesis testing
gene	estimate	std.error	statistic	pvalue	padjust
group_14416	-2.70805	0.85049	-3.18411	0.00145202	0.238943
group_4361	-3.61989	1.15212	-3.14194	0.00167835	0.238943
ntpG	2.79321	0.919366	3.03819	0.00238005	0.238943
group_21121	-2.79321	0.919366	-3.03819	0.00238005	0.238943
group_9626	-2.99573	0.990573	-3.02424	0.00249258	0.238943
group_15722	-2.99573	0.990581	-3.02422	0.00249276	0.238943
group_15655	2.52573	0.836653	3.01885	0.00253737	0.238943
group_30368	-3.42937	1.14232	-3.00211	0.00268115	0.238943
group_30238	-3.2581	1.13471	-2.8713	0.00408788	0.238943
group_30327	-3.2581	1.13471	-2.8713	0.00408788	0.238943
ntpI	3.2581	1.13471	2.8713	0.00408788	0.238943
group_14382	2.37669	0.835674	2.84404	0.00445452	0.238943
group_18787	2.55852	0.903096	2.83305	0.00461057	0.238943
group_9825	-2.55852	0.903096	-2.83305	0.00461057	0.238943
group_19770	1.84933	0.658398	2.80883	0.00497217	0.238943
group_12413	1.87877	0.677469	2.77322	0.00555046	0.238943
group_30290	-3.10109	1.12934	-2.74594	0.00603381	0.238943
group_21080	-2.43142	0.897952	-2.70774	0.00677434	0.240139
rpsK	2.43142	0.897952	2.70774	0.00677434	0.240139
group_7917	-2.23359	0.838031	-2.66529	0.0076923	0.240139
group_6200	2.23359	0.838082	2.66512	0.00769598	0.240139
group_10084	-2.23359	0.838082	-2.66512	0.00769598	0.240139
group_7153	1.91993	0.73097	2.62656	0.00862531	0.241246
group_30363	2.23805	0.856349	2.61348	0.00896266	0.241246
group_3099	-2.23805	0.856349	-2.61348	0.00896266	0.241246
group_10105	2.82138	1.09436	2.57811	0.00993409	0.241246
group_10608	-2.54945	0.99058	-2.57369	0.0100621	0.241246
group_11803	-2.54945	0.99058	-2.57369	0.0100621	0.241246
group_15392	2.54945	0.99058	2.57369	0.0100621	0.241246
group_19099	2.54945	0.990581	2.57369	0.0100621	0.241246
group_13455	-2.54945	0.990581	-2.57369	0.0100621	0.241246
group_16059	-2.54945	0.990581	-2.57369	0.0100621	0.241246
group_11676	-2.54945	0.990581	-2.57369	0.0100621	0.241246
group_6500	2.54945	0.990581	2.57369	0.0100621	0.241246
rpoC	2.27441	0.891048	2.55251	0.0106948	0.242702
purA	2.27441	0.891048	2.55251	0.0106948	0.242702
ntpD	-2.81704	1.12204	-2.51065	0.012051	0.249874
group_13158	2.81704	1.12204	2.51065	0.012051	0.249874
group_5739	-2.04307	0.82452	-2.4779	0.013216	0.253373
group_20017	-2.04307	0.82452	-2.4779	0.013216	0.253373
bglF_2	2.04307	0.82452	2.4779	0.013216	0.253373
group_2993	2.66983	1.0955	2.43709	0.014806	0.256501
group_14381	-1.51146	0.622889	-2.42653	0.015244	0.258399
group_10292	2.12823	0.885733	2.40279	0.0162705	0.260825
group_16587	2.68558	1.11959	2.39872	0.0164524	0.260825
xseA	1.981	0.827332	2.39444	0.0166456	0.260825
dxs	1.981	0.827332	2.39444	0.0166456	0.260825
group_127	-1.981	0.827332	-2.39444	0.0166456	0.260825
group_20528	-1.981	0.827335	-2.39444	0.0166459	0.260825
group_4966	-1.981	0.827335	-2.39444	0.0166459	0.260825
group_3946	1.57819	0.673726	2.34247	0.0191564	0.26649
group_13285	1.57819	0.673726	2.34247	0.0191564	0.26649
group_16413	1.57819	0.673726	2.34247	0.0191565	0.26649
group_11532	-2.11223	0.903101	-2.33887	0.0193424	0.26649
group_5109	-2.11223	0.903101	-2.33887	0.0193424	0.26649
group_7468	2.11223	0.903101	2.33887	0.0193424	0.26649
trxB3	2.11223	0.903101	2.33887	0.0193424	0.26649
group_12633	2.11223	0.903101	2.33887	0.0193424	0.26649
group_11672	2.11223	0.903101	2.33887	0.0193424	0.26649
group_14522	-2.11223	0.903101	-2.33887	0.0193424	0.26649
group_738	1.92789	0.838695	2.29868	0.0215231	0.279019
group_22429	1.8718	0.814505	2.29808	0.021557	0.279019
group_20019	1.8718	0.814505	2.29808	0.021557	0.279019
group_9125	-1.8718	0.814531	-2.29801	0.0215612	0.279019
group_10779	-1.41755	0.617164	-2.29687	0.021626	0.279019
group_19765	-1.96611	0.858154	-2.2911	0.0219579	0.280967
group_2685	2.51389	1.09818	2.28915	0.0220705	0.280967
group_2028	-1.71172	0.750356	-2.28121	0.0225363	0.281177
group_12303	-1.56688	0.690515	-2.26914	0.0232596	0.285201
group_7363	-1.4816	0.653661	-2.26663	0.0234131	0.285201
group_21326	2.80336	1.23705	2.26616	0.0234416	0.285201
gutM	2.80336	1.23705	2.26616	0.0234416	0.285201
group_11461	-2.80336	1.23705	-2.26616	0.0234416	0.285201
group_20378	2.80336	1.23705	2.26616	0.0234416	0.285201
group_18724	-2.80336	1.23705	-2.26616	0.0234416	0.285201
group_5616	-2.80336	1.23705	-2.26616	0.0234416	0.285201
group_19230	2.80336	1.23705	2.26616	0.0234416	0.285201
group_10095	-2.80336	1.23705	-2.26616	0.0234417	0.285201
group_10004	1.44692	0.639393	2.26296	0.0236383	0.285573
group_17550	-1.99036	0.881615	-2.25763	0.0239686	0.285795
group_14951	-1.99036	0.881615	-2.25763	0.0239686	0.285795
group_5795	-1.99036	0.881615	-2.25763	0.0239686	0.285795
group_20021	-1.99036	0.881615	-2.25763	0.0239686	0.285795
group_16528	-1.99036	0.881615	-2.25763	0.0239686	0.285795
group_18513	1.62268	0.732096	2.21649	0.026658	0.298676
group_16183	1.62268	0.732096	2.21649	0.026658	0.298676
group_96	1.62268	0.732096	2.21649	0.026658	0.298676
group_21052	1.35552	0.618527	2.19153	0.0284132	0.304035
group_24060	1.35552	0.618527	2.19153	0.0284132	0.304035
group_16017	-1.76359	0.8077	-2.18347	0.0290012	0.304857
group_11168	-1.76359	0.8077	-2.18347	0.0290012	0.304857
group_15629	-1.76359	0.8077	-2.18347	0.0290012	0.304857
group_16572	-1.76359	0.8077	-2.18347	0.0290012	0.304857
group_17666	-1.76359	0.8077	-2.18347	0.0290012	0.304857
group_21590	-1.76359	0.8077	-2.18347	0.0290012	0.304857
group_11586	-1.76359	0.8077	-2.18347	0.0290012	0.304857
group_15769	-1.76359	0.807701	-2.18347	0.0290014	0.304857
group_6463	-1.76359	0.807701	-2.18347	0.0290014	0.304857
group_10111	-1.76359	0.807701	-2.18347	0.0290014	0.304857
group_30256	-2.43612	1.11636	-2.18219	0.0290957	0.304857
group_17724	-2.43612	1.11636	-2.18219	0.0290957	0.304857
group_15558	2.43612	1.11636	2.18219	0.0290957	0.304857
group_12649	-2.43612	1.11636	-2.18219	0.0290957	0.304857
group_16588	-2.43612	1.11636	-2.18219	0.0290957	0.304857
group_17066	-2.43612	1.11636	-2.18219	0.0290957	0.304857
bglA	2.43612	1.11636	2.18219	0.0290957	0.304857
group_14345	-2.43612	1.11636	-2.18219	0.0290957	0.304857
group_4574	2.35138	1.10195	2.13384	0.032856	0.322693
group_13378	2.35138	1.10195	2.13384	0.032856	0.322693
group_19325	1.29277	0.606916	2.13006	0.0331666	0.323139
group_15251	-1.7148	0.806897	-2.12518	0.0335719	0.323594
group_5300	-1.7148	0.806897	-2.12518	0.0335719	0.323594
group_5298	1.7148	0.806897	2.12518	0.0335719	0.323594
group_22583	-1.7148	0.806897	-2.12518	0.0335719	0.323594
group_24709	-1.7148	0.806915	-2.12513	0.0335758	0.323594
group_15097	1.7148	0.806915	2.12513	0.0335758	0.323594
group_17275	-1.7148	0.806915	-2.12513	0.0335758	0.323594
group_14822	-1.7148	0.806915	-2.12513	0.0335758	0.323594
group_7113	-1.7148	0.806915	-2.12513	0.0335758	0.323594
group_5072	1.42997	0.673726	2.12248	0.0337975	0.32407
group_15783	1.42997	0.673726	2.12248	0.0337975	0.32407
group_1509	1.42997	0.673726	2.12248	0.0337976	0.32407
group_16610	1.42997	0.673726	2.12248	0.0337976	0.32407
group_20051	1.42997	0.673726	2.12248	0.0337976	0.32407
group_14310	-1.8589	0.878433	-2.11615	0.0343318	0.324971
group_6034	-1.8589	0.878433	-2.11615	0.0343318	0.324971
group_8029	1.8589	0.878433	2.11615	0.0343318	0.324971
group_11616	-1.8589	0.878433	-2.11615	0.0343318	0.324971
group_14309	1.8589	0.878433	2.11615	0.0343318	0.324971
group_19330	2.45674	1.16701	2.10516	0.0352774	0.330035
group_2397	1.77196	0.841917	2.10467	0.03532	0.330286
group_10619	-1.79176	0.856349	-2.09232	0.0364095	0.333236
rpsS	1.79176	0.856349	2.09232	0.0364095	0.333236
group_16677	-1.79176	0.856349	-2.09232	0.0364095	0.333236
group_10894	-1.79176	0.856349	-2.09232	0.0364095	0.333236
group_11534	-1.79176	0.856349	-2.09232	0.0364095	0.333236
cat1	1.79176	0.856349	2.09232	0.0364095	0.333236
group_5748	1.25276	0.602574	2.07902	0.0376155	0.34043
group_13330	1.25276	0.602574	2.07902	0.0376155	0.34043
group_11965	2.31583	1.11543	2.07617	0.037878	0.340625
group_12160	2.31583	1.11543	2.07617	0.037878	0.340625
group_7562	2.31583	1.11543	2.07617	0.037878	0.340625
group_16774	2.31583	1.11543	2.07617	0.037878	0.340625
group_8856	-2.31583	1.11543	-2.07617	0.037878	0.340625
group_15748	2.31583	1.11543	2.07617	0.037878	0.340625
group_17720	2.31583	1.11543	2.07617	0.037878	0.340625
group_11966	-2.31583	1.11543	-2.07617	0.037878	0.340625
group_3540	2.07944	1.0155	2.04769	0.0405901	0.35208
group_1124	1.29788	0.638102	2.03397	0.0419543	0.356877
group_23880	1.29788	0.638102	2.03397	0.0419543	0.356877
group_17253	1.29788	0.638103	2.03397	0.0419544	0.356877
group_18514	1.29788	0.638103	2.03397	0.0419544	0.356877
group_23985	1.51983	0.755929	2.01054	0.044374	0.366004
group_3383	1.23214	0.613344	2.0089	0.0445482	0.366413
group_11691	1.47113	0.734421	2.00312	0.0451643	0.370009
group_8228	1.47113	0.734421	2.00312	0.0451643	0.370009
group_2029	1.47113	0.734421	2.00312	0.0451644	0.370009
group_10189	1.25276	0.629368	1.99051	0.0465348	0.377435
group_11420	-1.57307	0.793658	-1.98205	0.0474736	0.380008
ispD_1	1.57307	0.793658	1.98205	0.0474736	0.380008
group_16005	-1.57307	0.793658	-1.98205	0.0474736	0.380008
group_4077	-1.57307	0.793658	-1.98205	0.0474736	0.380008
group_16600	-1.57307	0.793658	-1.98205	0.0474736	0.380008
pyrAA1	1.57307	0.793658	1.98205	0.0474736	0.380008
group_5235	-1.57307	0.793659	-1.98205	0.0474738	0.380008
group_17054	-1.57307	0.793659	-1.98205	0.0474738	0.380008
rpiB2	1.57307	0.793659	1.98205	0.0474738	0.380008
group_11661	-1.73234	0.875827	-1.97794	0.0479351	0.380958
group_1607	-1.73234	0.875827	-1.97794	0.0479351	0.380958
group_9780	-1.73234	0.875827	-1.97794	0.0479351	0.380958
group_3400	-1.73234	0.876013	-1.97752	0.0479826	0.380958
group_3475	-1.73234	0.876013	-1.97752	0.0479826	0.380958
group_1409	1.73234	0.876013	1.97752	0.0479826	0.380958
group_30408	-1.73234	0.876013	-1.97752	0.0479826	0.380958
group_2693	1.73234	0.876013	1.97752	0.0479826	0.380958
group_7709	-1.73234	0.876013	-1.97752	0.0479826	0.380958
group_7751	2.19722	1.11489	1.9708	0.0487473	0.381009
group_10506	-2.19722	1.11489	-1.9708	0.0487473	0.381009
group_7836	-2.19722	1.11489	-1.9708	0.0487473	0.381009
group_18295	2.19722	1.11489	1.9708	0.0487473	0.381009
group_9124	2.19722	1.11489	1.9708	0.0487473	0.381009
group_21248	2.19722	1.11489	1.9708	0.0487473	0.381009
trmU	-2.19722	1.11489	-1.9708	0.0487473	0.381009
group_12129	2.19722	1.11489	1.9708	0.0487473	0.381009
fdhF_1	2.19722	1.11489	1.9708	0.0487473	0.381009
tcdA	-2.19722	1.11489	-1.9708	0.0487473	0.381009
group_16811	-2.19722	1.11489	-1.9708	0.0487473	0.381009
group_12753	-2.19722	1.11489	-1.9708	0.0487473	0.381009
ntpE	2.19722	1.11489	1.9708	0.0487473	0.381009
group_30277	-2.19722	1.11489	-1.9708	0.0487473	0.381009
group_17632	-2.19722	1.11489	-1.9708	0.0487473	0.381009
group_2996	2.17953	1.10691	1.96902	0.0489512	0.381746
group_30375	1.56862	0.80103	1.95825	0.0502008	0.386754
group_12664	-1.56862	0.80103	-1.95825	0.0502008	0.386754
group_1963	-1.56862	0.80103	-1.95825	0.0502008	0.386754
group_15096	-1.56862	0.80103	-1.95825	0.0502008	0.386754
group_17047	-1.56862	0.80103	-1.95825	0.0502008	0.386754
group_9810	-1.56862	0.80103	-1.95825	0.0502008	0.386754
group_21095	1.56862	0.80103	1.95825	0.0502008	0.386754
group_17857	-1.56862	0.801041	-1.95822	0.050204	0.386754
group_12125	-1.56862	0.801041	-1.95822	0.050204	0.386754
group_17860	1.56862	0.801041	1.95822	0.050204	0.386754
group_16016	1.56862	0.801041	1.95822	0.050204	0.386754
group_20670	-1.56862	0.801041	-1.95822	0.050204	0.386754
group_18296	-1.56862	0.801041	-1.95822	0.050204	0.386754
group_1129	-1.56862	0.801041	-1.95822	0.050204	0.386754
group_14013	-1.56862	0.801041	-1.95822	0.050204	0.386754
group_10495	1.20397	0.615765	1.95525	0.0505538	0.38802
group_15373	1.20397	0.615765	1.95525	0.0505538	0.38802
group_14082	1.20397	0.615765	1.95525	0.0505539	0.38802
group_24005	1.60944	0.846562	1.90115	0.0572828	0.412065
group_22598	1.28093	0.674948	1.89783	0.0577191	0.413127
group_24446	1.28093	0.674949	1.89782	0.0577192	0.413127
group_15350	1.28093	0.674949	1.89782	0.0577192	0.413127
group_20824	1.13683	0.602439	1.88705	0.0591534	0.417954
group_24179	1.13683	0.602439	1.88705	0.0591534	0.417954
group_21504	-2.07944	1.11472	-1.86544	0.0621202	0.427277
group_17182	-2.07944	1.11472	-1.86544	0.0621202	0.427277
pflE	-2.07944	1.11472	-1.86544	0.0621202	0.427277
group_5331	2.07944	1.11472	1.86544	0.0621202	0.427277
cobD	-2.07944	1.11472	-1.86544	0.0621202	0.427277
group_2361	-2.07944	1.11472	-1.86544	0.0621202	0.427277
group_5356	-2.07944	1.11472	-1.86544	0.0621202	0.427277
asnS	2.07944	1.11472	1.86544	0.0621202	0.427277
group_19712	-2.07944	1.11472	-1.86544	0.0621202	0.427277
serA	2.07944	1.11472	1.86544	0.0621202	0.427277
group_3303	-2.07944	1.11472	-1.86544	0.0621202	0.427277
group_15911	2.07944	1.11472	1.86544	0.0621202	0.427277
group_18249	-2.07944	1.11472	-1.86544	0.0621202	0.427277
group_1820	-2.07944	1.11472	-1.86544	0.0621202	0.427277
group_2671	2.07944	1.11472	1.86544	0.0621202	0.427277
group_16371	2.07944	1.11474	1.8654	0.0621248	0.427277
group_8739	-1.53471	0.827335	-1.85501	0.0635948	0.430418
group_19249	1.53471	0.827335	1.85501	0.0635948	0.430418
group_12504	-1.53471	0.827335	-1.85501	0.0635948	0.430418
group_5861	-1.53471	0.827335	-1.85501	0.0635948	0.430418
group_10224	1.53471	0.827335	1.85501	0.0635948	0.430418
group_9322	-1.53471	0.827335	-1.85501	0.0635948	0.430418
group_1558	-1.53471	0.827335	-1.85501	0.0635948	0.430418
group_10261	-1.53471	0.827335	-1.85501	0.0635948	0.430418
group_7864	-1.53471	0.827335	-1.85501	0.0635948	0.430418
group_24136	-1.53471	0.827335	-1.85501	0.0635948	0.430418
group_16676	1.53471	0.827335	1.85501	0.0635948	0.430418
group_13520	-1.53471	0.827335	-1.85501	0.0635948	0.430418
group_1927	-1.53471	0.827335	-1.85501	0.0635948	0.430418
group_5366	-1.53471	0.827335	-1.85501	0.0635948	0.430418
group_9313	-1.53471	0.827335	-1.85501	0.0635948	0.430418
group_15280	-1.53471	0.827335	-1.85501	0.0635948	0.430418
group_21511	-1.53471	0.827335	-1.85501	0.0635948	0.430418
group_22457	-1.53471	0.827335	-1.85501	0.0635948	0.430418
group_16276	-1.60944	0.874106	-1.84124	0.0655864	0.434459
group_5216	-1.60944	0.874106	-1.84124	0.0655864	0.434459
group_17519	-1.60944	0.874106	-1.84124	0.0655864	0.434459
group_9085	1.60944	0.874106	1.84124	0.0655864	0.434459
sigV	-1.60944	0.874106	-1.84124	0.0655864	0.434459
rnfE	1.60944	0.874106	1.84124	0.0655864	0.434459
group_6644	-1.60944	0.874106	-1.84124	0.0655864	0.434459
group_8738	1.60944	0.874106	1.84124	0.0655864	0.434459
mreB2	1.60944	0.874106	1.84124	0.0655864	0.434459
group_2348	-1.60944	0.874106	-1.84124	0.0655864	0.434459
group_16442	-1.60944	0.874106	-1.84124	0.0655864	0.434459
group_18138	-1.60944	0.874106	-1.84124	0.0655864	0.434459
group_13276	-1.60944	0.874106	-1.84124	0.0655864	0.434459
group_3100	1.60944	0.874106	1.84124	0.0655864	0.434459
group_7180	-1.60944	0.874106	-1.84124	0.0655864	0.434459
ntpB	1.60944	0.874234	1.84097	0.0656262	0.434459
csdA	-1.60944	0.874234	-1.84097	0.0656262	0.434459
dusB	1.60944	0.874234	1.84097	0.0656262	0.434459
group_3333	1.60944	0.874234	1.84097	0.0656262	0.434459
ntpA	1.60944	0.874234	1.84097	0.0656262	0.434459
group_15830	1.60944	0.874234	1.84097	0.0656262	0.434459
acoL	-1.60944	0.874234	-1.84097	0.0656262	0.434459
group_8157	-1.60944	0.874234	-1.84097	0.0656262	0.434459
group_7193	-1.60944	0.874234	-1.84097	0.0656262	0.434459
pgmB_2	1.60944	0.874234	1.84097	0.0656262	0.434459
acoB	-1.60944	0.874234	-1.84097	0.0656262	0.434459
birA	-1.60944	0.874234	-1.84097	0.0656262	0.434459
group_23992	1.60944	0.874234	1.84097	0.0656262	0.434459
group_22189	-1.09024	0.59603	-1.82918	0.0673733	0.441894
group_7215	-1.43075	0.796478	-1.79634	0.0724401	0.459178
grdD	1.43075	0.796478	1.79634	0.0724401	0.459178
group_21096	-1.43075	0.796478	-1.79634	0.0724401	0.459178
group_12535	-1.43075	0.796478	-1.79634	0.0724401	0.459178
group_15487	1.43075	0.796478	1.79634	0.0724401	0.459178
group_5335	-1.43075	0.796478	-1.79634	0.0724401	0.459178
group_3111	-1.43075	0.796478	-1.79634	0.0724401	0.459178
fdhA	-1.43075	0.796484	-1.79633	0.0724426	0.459178
group_18812	1.43075	0.796484	1.79633	0.0724426	0.459178
pyrAB1	-1.43075	0.796484	-1.79633	0.0724426	0.459178
group_14136	-1.43075	0.796484	-1.79633	0.0724426	0.459178
group_4477	-1.43075	0.796484	-1.79633	0.0724426	0.459178
group_14813	-1.43075	0.796484	-1.79633	0.0724426	0.459178
group_20535	1.9947	1.11376	1.79096	0.0733003	0.460434
cmk_1	1.9947	1.11376	1.79096	0.0733003	0.460434
group_22203	1.9947	1.11377	1.79095	0.0733013	0.460434
group_7965	1.9947	1.11377	1.79095	0.0733013	0.460434
ppaC	1.4018	0.783237	1.78975	0.0734943	0.460434
hydN2	1.4018	0.783237	1.78975	0.0734943	0.460434
group_2740	-1.4018	0.783237	-1.78975	0.0734943	0.460434
group_10370	-1.4018	0.783237	-1.78975	0.0734943	0.460434
group_11821	-1.4018	0.783237	-1.78975	0.0734943	0.460434
group_30317	-1.4018	0.783237	-1.78975	0.0734943	0.460434
group_14085	-1.4018	0.783237	-1.78975	0.0734943	0.460434
group_24283	-1.4018	0.783237	-1.78975	0.0734943	0.460434
group_801	-1.4018	0.783237	-1.78975	0.0734943	0.460434
group_16484	1.4018	0.783238	1.78975	0.0734944	0.460434
group_4289	-1.4018	0.783238	-1.78975	0.0734944	0.460434
group_15278	1.4018	0.783238	1.78975	0.0734944	0.460434
group_24256	-1.4018	0.783238	-1.78975	0.0734944	0.460434
group_6087	-1.4018	0.783238	-1.78975	0.0734944	0.460434
group_18568	-2.03432	1.13898	-1.78608	0.0740857	0.462068
group_22518	-2.03432	1.13898	-1.78608	0.0740857	0.462068
group_12739	1.64223	0.930372	1.76513	0.0775418	0.47276
group_5610	1.64223	0.930372	1.76513	0.0775418	0.47276
group_6822	-1.64223	0.930372	-1.76513	0.0775418	0.47276
group_15893	1.64223	0.930372	1.76513	0.0775418	0.47276
group_12041	-1.64223	0.930372	-1.76513	0.0775418	0.47276
fmt	1.64223	0.930372	1.76513	0.0775418	0.47276
group_19551	-1.64223	0.930372	-1.76513	0.0775418	0.47276
group_14778	-1.64223	0.930372	-1.76513	0.0775418	0.47276
rpsE	1.64223	0.930372	1.76513	0.0775418	0.47276
group_3919	-1.64223	0.930372	-1.76513	0.0775418	0.47276
group_13798	-1.64223	0.930372	-1.76513	0.0775418	0.47276
group_12593	-1.64223	0.930372	-1.76513	0.0775418	0.47276
group_7929	-1.96166	1.11491	-1.75947	0.0784972	0.473475
nirC	1.96166	1.11491	1.75947	0.0784972	0.473475
group_5360	1.96166	1.11491	1.75947	0.0784972	0.473475
group_9447	-1.96166	1.11491	-1.75947	0.0784972	0.473475
group_5329	-1.96166	1.11491	-1.75947	0.0784972	0.473475
group_17345	1.96166	1.11491	1.75947	0.0784972	0.473475
group_2755	1.96166	1.11491	1.75947	0.0784972	0.473475
group_13592	-1.96166	1.11491	-1.75947	0.0784972	0.473475
group_16192	1.96166	1.11491	1.75947	0.0784972	0.473475
group_16861	-1.96166	1.11491	-1.75947	0.0784972	0.473475
group_16548	-1.96166	1.11491	-1.75947	0.0784972	0.473475
group_2667	1.96166	1.11491	1.75947	0.0784972	0.473475
group_21331	1.04732	0.600804	1.7432	0.0812992	0.481625
maf	2.24374	1.29351	1.73462	0.0828079	0.485058
group_21436	2.24374	1.29351	1.73462	0.0828079	0.485058
group_18723	2.24374	1.29351	1.73462	0.0828079	0.485058
group_16285	2.24374	1.29351	1.73462	0.0828079	0.485058
group_1075	-2.24374	1.29351	-1.73462	0.0828079	0.485058
group_18950	2.24374	1.29351	1.73462	0.0828079	0.485058
group_2310	2.24374	1.29351	1.73462	0.0828079	0.485058
group_15851	2.24374	1.29351	1.73462	0.0828079	0.485058
group_18264	-1.04982	0.612107	-1.7151	0.0863278	0.496765
group_10008	-1.04982	0.612107	-1.71509	0.0863278	0.496765
group_15747	-1.48915	0.87293	-1.70592	0.0880224	0.49819
group_14411	-1.48915	0.87293	-1.70592	0.0880224	0.49819
hydA	1.48915	0.87293	1.70592	0.0880224	0.49819
group_15559	-1.48915	0.87293	-1.70592	0.0880224	0.49819
group_3620	-1.48915	0.87293	-1.70592	0.0880224	0.49819
group_15015	-1.48915	0.87293	-1.70592	0.0880224	0.49819
group_5723	1.48915	0.87293	1.70592	0.0880224	0.49819
group_12460	1.48915	0.87293	1.70592	0.0880224	0.49819
group_8379	1.48915	0.87293	1.70592	0.0880224	0.49819
group_11330	-1.48915	0.87293	-1.70592	0.0880224	0.49819
prlA	1.48915	0.87293	1.70592	0.0880224	0.49819
group_18586	-1.48915	0.87293	-1.70592	0.0880224	0.49819
group_3812	-1.48915	0.87293	-1.70592	0.0880224	0.49819
ilvB	-1.48915	0.873015	-1.70576	0.0880533	0.49819
group_920	1.48915	0.873015	1.70576	0.0880533	0.49819
group_7822	-1.48915	0.873015	-1.70576	0.0880533	0.49819
group_12576	-1.48915	0.873015	-1.70576	0.0880533	0.49819
group_18585	1.48915	0.873015	1.70576	0.0880533	0.49819
group_6010	-1.48915	0.873015	-1.70576	0.0880533	0.49819
group_12945	-1.48915	0.873015	-1.70576	0.0880533	0.49819
panB	-1.48915	0.873015	-1.70576	0.0880533	0.49819
group_12612	1.48915	0.873015	1.70576	0.0880533	0.49819
group_6524	1.48915	0.873015	1.70576	0.0880533	0.49819
group_12946	1.48915	0.873015	1.70576	0.0880533	0.49819
group_14012	1.48915	0.873015	1.70576	0.0880533	0.49819
group_5756	1.48915	0.873015	1.70576	0.0880533	0.49819
argM	1.48915	0.873015	1.70576	0.0880533	0.49819
group_19166	-1.18958	0.699933	-1.69957	0.0892123	0.500393
group_21987	-1.18958	0.699933	-1.69957	0.0892123	0.500393
group_19185	1.18958	0.699933	1.69957	0.0892123	0.500393
group_15996	1.11388	0.658399	1.6918	0.0906838	0.505163
group_20883	1.43759	0.853013	1.68531	0.0919296	0.50963
group_2140	1.43759	0.853013	1.68531	0.0919297	0.50963
group_22403	1.12938	0.677469	1.66706	0.0955017	0.521963
group_30384	1.12938	0.677469	1.66706	0.0955017	0.521963
group_9890	-1.84305	1.11547	-1.65226	0.0984819	0.526692
group_14729	-1.84305	1.11547	-1.65226	0.0984819	0.526692
group_17185	1.84305	1.11547	1.65226	0.0984819	0.526692
group_23452	1.84305	1.11547	1.65226	0.0984819	0.526692
spoIIIAA	-1.84305	1.11547	-1.65226	0.0984819	0.526692
group_2460	1.84305	1.11547	1.65226	0.0984819	0.526692
group_16812	1.84305	1.11547	1.65226	0.0984819	0.526692
group_14748	1.84305	1.11547	1.65226	0.0984819	0.526692
cme	-1.84305	1.11547	-1.65226	0.0984819	0.526692
group_10341	-1.84305	1.11547	-1.65226	0.0984819	0.526692
group_20699	-1.84305	1.11547	-1.65226	0.0984819	0.526692
group_14853	-1.84305	1.11547	-1.65226	0.0984819	0.526692
dhaB2	1.84305	1.11547	1.65226	0.0984819	0.526692
group_7038	-1.84305	1.11547	-1.65226	0.0984819	0.526692
group_16551	1.84305	1.11547	1.65226	0.0984819	0.526692
group_6689	1.84305	1.11547	1.65226	0.0984819	0.526692
group_17358	1.84305	1.11547	1.65226	0.0984819	0.526692
group_10956	-1.84305	1.11547	-1.65226	0.0984819	0.526692
group_30348	-1.84305	1.11548	-1.65225	0.0984838	0.526692
group_17814	1.84305	1.11548	1.65225	0.0984838	0.526692
group_4497	-1.84305	1.11548	-1.65225	0.0984838	0.526692
group_12635	-1.84305	1.11548	-1.65225	0.0984838	0.526692
group_30326	-1.84305	1.11548	-1.65225	0.0984838	0.526692
group_18509	0.985284	0.599603	1.64323	0.100336	0.529685
group_20778	0.985284	0.599603	1.64323	0.100336	0.529685
group_22227	0.985284	0.599603	1.64323	0.100336	0.529685
group_8262	1.29928	0.792958	1.63853	0.101312	0.529821
group_12021	-1.29928	0.792958	-1.63853	0.101312	0.529821
group_7814	-1.29928	0.792958	-1.63853	0.101312	0.529821
group_9637	-1.29928	0.792958	-1.63853	0.101312	0.529821
group_15351	1.29928	0.792958	1.63853	0.101312	0.529821
group_10892	-1.29928	0.792958	-1.63853	0.101312	0.529821
group_8466	-1.29928	0.792958	-1.63853	0.101312	0.529821
group_19202	1.29928	0.792958	1.63853	0.101312	0.529821
group_4015	-1.29928	0.792958	-1.63853	0.101312	0.529821
group_11784	-1.29928	0.792958	-1.63853	0.101312	0.529821
group_3577	-1.29928	0.792958	-1.63853	0.101312	0.529821
group_30245	1.29928	0.792961	1.63852	0.101313	0.529821
group_7250	1.29928	0.792961	1.63852	0.101313	0.529821
group_11831	-1.29928	0.792961	-1.63852	0.101313	0.529821
spaG	-1.29928	0.792961	-1.63852	0.101313	0.529821
group_5637	-1.29928	0.792961	-1.63852	0.101313	0.529821
acp	-1.29928	0.792961	-1.63852	0.101313	0.529821
group_6295	-1.29928	0.792961	-1.63852	0.101313	0.529821
grdA_2	-1.29928	0.792961	-1.63852	0.101313	0.529821
group_2479	-1.29928	0.792961	-1.63852	0.101313	0.529821
group_2769	1.3173	0.807701	1.63093	0.102906	0.531115
group_3202	-1.3173	0.807701	-1.63093	0.102906	0.531115
group_5853	-1.3173	0.807701	-1.63093	0.102906	0.531115
group_15260	1.3173	0.807701	1.63093	0.102906	0.531115
group_3983	-1.3173	0.807701	-1.63093	0.102906	0.531115
group_10349	-1.3173	0.807701	-1.63093	0.102906	0.531115
group_30387	-1.3173	0.807701	-1.63093	0.102906	0.531115
group_5145	-1.3173	0.807701	-1.63093	0.102906	0.531115
group_10302	-1.3173	0.807701	-1.63093	0.102906	0.531115
group_23891	-1.3173	0.807701	-1.63093	0.102906	0.531115
group_10798	-1.3173	0.807701	-1.63093	0.102906	0.531115
group_5813	-1.3173	0.807701	-1.63093	0.102906	0.531115
group_10260	1.3173	0.807701	1.63093	0.102906	0.531115
group_17512	1.3173	0.807701	1.63093	0.102906	0.531115
group_8537	-1.3173	0.807701	-1.63093	0.102906	0.531115
group_15628	1.3173	0.807701	1.63093	0.102906	0.531115
group_7046	1.3173	0.807701	1.63093	0.102906	0.531115
rpsL	1.3173	0.807701	1.63093	0.102906	0.531115
sip3	1.3173	0.807701	1.63093	0.102906	0.531115
group_18735	-1.3173	0.807701	-1.63093	0.102906	0.531115
group_22456	-1.3173	0.807701	-1.63093	0.102906	0.531115
group_8980	-1.3173	0.807701	-1.63093	0.102906	0.531115
group_30233	-1.3173	0.807701	-1.63093	0.102906	0.531115
group_9678	-1.3173	0.807701	-1.63093	0.102906	0.531115
group_9014	-1.3173	0.807701	-1.63093	0.102906	0.531115
rnfC	1.3173	0.807701	1.63093	0.102906	0.531115
group_9355	-1.24479	0.775313	-1.60554	0.108376	0.544483
group_6529	-1.24479	0.775313	-1.60554	0.108376	0.544483
group_11608	-1.24479	0.775313	-1.60554	0.108376	0.544483
pyrAB2	1.24479	0.775313	1.60554	0.108376	0.544483
group_11876	-1.24479	0.775313	-1.60554	0.108376	0.544483
group_20712	1.24479	0.775313	1.60554	0.108376	0.544483
group_9041	-1.24479	0.775313	-1.60554	0.108376	0.544483
group_6185	-1.24479	0.775313	-1.60554	0.108376	0.544483
group_20308	-1.24479	0.775313	-1.60554	0.108376	0.544483
pgi	-1.24479	0.775314	-1.60554	0.108376	0.544483
group_7515	-1.24479	0.775314	-1.60554	0.108376	0.544483
wrbA	1.24479	0.775314	1.60554	0.108376	0.544483
group_16511	-1.24479	0.775314	-1.60554	0.108376	0.544483
group_156	-1.24479	0.775314	-1.60554	0.108376	0.544483
group_17469	-1.24479	0.775314	-1.60554	0.108376	0.544483
group_14939	1.24479	0.775314	1.60554	0.108376	0.544483
group_14940	-1.24479	0.775314	-1.60554	0.108376	0.544483
group_11647	-1.24479	0.775314	-1.60554	0.108376	0.544483
group_718	-1.24479	0.775314	-1.60554	0.108376	0.544483
group_11881	1.24479	0.775314	1.60554	0.108376	0.544483
group_15949	1.79176	1.12335	1.59502	0.110708	0.55248
group_18320	-0.934309	0.591471	-1.57964	0.11419	0.563614
group_21625	0.934309	0.591471	1.57964	0.11419	0.563614
group_21483	0.934309	0.591471	1.57964	0.11419	0.563614
thrC	-1.37055	0.872251	-1.57128	0.116119	0.563614
rplO	1.37055	0.872251	1.57128	0.116119	0.563614
group_9842	-1.37055	0.872251	-1.57128	0.116119	0.563614
group_879	-1.37055	0.872251	-1.57128	0.116119	0.563614
cdu2	-1.37055	0.872251	-1.57128	0.116119	0.563614
group_8234	-1.37055	0.872251	-1.57128	0.116119	0.563614
cwlD	1.37055	0.872251	1.57128	0.116119	0.563614
group_196	1.37055	0.872251	1.57128	0.116119	0.563614
group_19155	-1.37055	0.872251	-1.57128	0.116119	0.563614
pgmB_1	-1.37055	0.872251	-1.57128	0.116119	0.563614
group_5064	-1.37055	0.872251	-1.57128	0.116119	0.563614
group_4622	-1.37055	0.872251	-1.57128	0.116119	0.563614
group_1622	-1.37055	0.872251	-1.57128	0.116119	0.563614
garK	1.37055	0.872251	1.57128	0.116119	0.563614
group_21405	-1.37055	0.872251	-1.57128	0.116119	0.563614
group_18461	-1.37055	0.872251	-1.57128	0.116119	0.563614
group_16219	-1.37055	0.872251	-1.57128	0.116119	0.563614
ltaE	-1.37055	0.872303	-1.57118	0.116141	0.563614
group_15314	1.37055	0.872303	1.57118	0.116141	0.563614
group_12165	-1.37055	0.872303	-1.57118	0.116141	0.563614
group_7703	1.37055	0.872303	1.57118	0.116141	0.563614
group_5979	1.37055	0.872303	1.57118	0.116141	0.563614
group_17937	-1.37055	0.872303	-1.57118	0.116141	0.563614
spoIVB	-1.37055	0.872303	-1.57118	0.116141	0.563614
stk	-1.37055	0.872303	-1.57118	0.116141	0.563614
group_4218	-1.37055	0.872303	-1.57118	0.116141	0.563614
group_2101	1.37055	0.872303	1.57118	0.116141	0.563614
group_14319	-1.37055	0.872303	-1.57118	0.116141	0.563614
group_6110	-1.37055	0.872303	-1.57118	0.116141	0.563614
group_11709	-1.37055	0.872303	-1.57118	0.116141	0.563614
group_5128	-1.37055	0.872303	-1.57118	0.116141	0.563614
ilvD	-1.00063	0.639393	-1.56497	0.11759	0.566142
group_12305	1.15268	0.743391	1.55057	0.121005	0.574568
group_4372	1.15268	0.743391	1.55057	0.121005	0.574568
group_5236	1.15268	0.743391	1.55057	0.121005	0.574568
group_21491	1.15268	0.743392	1.55057	0.121005	0.574568
group_16935	1.15268	0.743392	1.55057	0.121005	0.574568
cspD	-1.72277	1.11643	-1.5431	0.122807	0.575222
dapD	-1.72277	1.11643	-1.5431	0.122807	0.575222
group_15266	-1.72277	1.11643	-1.5431	0.122807	0.575222
group_11843	1.72277	1.11643	1.5431	0.122807	0.575222
group_18745	1.72277	1.11643	1.5431	0.122807	0.575222
group_15265	1.72277	1.11643	1.5431	0.122807	0.575222
group_18194	-1.72277	1.11643	-1.5431	0.122807	0.575222
group_2254	-1.72277	1.11643	-1.5431	0.122807	0.575222
group_10816	1.72277	1.11643	1.5431	0.122807	0.575222
recN	1.72277	1.11643	1.5431	0.122807	0.575222
group_9443	1.72277	1.11643	1.5431	0.122807	0.575222
group_10520	1.72277	1.11643	1.5431	0.122807	0.575222
group_11588	1.72277	1.11643	1.5431	0.122807	0.575222
group_5420	1.72277	1.11643	1.5431	0.122807	0.575222
fbpA	-1.72277	1.11643	-1.5431	0.122807	0.575222
infC	1.72277	1.11643	1.5431	0.122807	0.575222
group_18279	-1.72277	1.11643	-1.5431	0.122807	0.575222
group_20899	1.72277	1.11643	1.5431	0.122807	0.575222
group_10700	1.72277	1.11643	1.5431	0.122807	0.575222
group_9847	1.72277	1.11643	1.5431	0.122807	0.575222
group_16806	1.72277	1.11643	1.5431	0.122807	0.575222
group_10170	1.72277	1.11643	1.5431	0.122807	0.575222
group_14178	-1.72277	1.11643	-1.5431	0.122807	0.575222
group_18331	-1.72277	1.11643	-1.5431	0.122807	0.575222
group_14634	1.72277	1.11643	1.5431	0.122807	0.575222
group_10982	-1.72277	1.11644	-1.5431	0.122808	0.575222
group_8858	1.72277	1.11644	1.5431	0.122808	0.575222
group_5501	1.72277	1.11644	1.5431	0.122808	0.575222
group_17012	0.898353	0.588946	1.52536	0.12717	0.586723
group_22048	0.898353	0.588946	1.52536	0.12717	0.586723
group_20779	0.898353	0.588946	1.52536	0.12717	0.586723
group_18496	0.898353	0.588946	1.52536	0.12717	0.586723
group_6226	-1.32176	0.885061	-1.49341	0.135331	0.603025
group_13194	-1.32176	0.885061	-1.49341	0.135331	0.603025
group_4095	-1.32176	0.885061	-1.49341	0.135331	0.603025
dnaG	1.32176	0.885061	1.49341	0.135331	0.603025
group_377	1.32176	0.885061	1.49341	0.135331	0.603025
group_13699	-1.32176	0.885061	-1.49341	0.135331	0.603025
group_14994	-1.32176	0.885061	-1.49341	0.135331	0.603025
group_6708	-1.32176	0.885061	-1.49341	0.135331	0.603025
group_14992	1.32176	0.885061	1.49341	0.135331	0.603025
group_5020	-1.32176	0.885061	-1.49341	0.135331	0.603025
purH	1.32176	0.885061	1.49341	0.135331	0.603025
group_20555	1.32176	0.885061	1.49341	0.135331	0.603025
thiC	1.32176	0.885061	1.49341	0.135331	0.603025
group_17975	-1.32176	0.885061	-1.49341	0.135331	0.603025
group_17175	-1.32176	0.885061	-1.49341	0.135331	0.603025
group_20256	1.32176	0.885061	1.49341	0.135331	0.603025
group_9429	-1.32176	0.885061	-1.49341	0.135331	0.603025
group_17029	1.32176	0.885061	1.49341	0.135331	0.603025
group_19685	1.32176	0.885061	1.49341	0.135331	0.603025
group_19553	1.32176	0.885061	1.49341	0.135331	0.603025
group_7692	-1.32176	0.885061	-1.49341	0.135331	0.603025
group_14433	1.32176	0.885061	1.49341	0.135331	0.603025
group_11780	1.17272	0.790278	1.48393	0.137826	0.605796
group_30378	1.17272	0.790278	1.48393	0.137826	0.605796
group_13961	-1.17272	0.790278	-1.48393	0.137826	0.605796
group_10921	-1.17272	0.790278	-1.48393	0.137826	0.605796
group_1992	-1.17272	0.790278	-1.48393	0.137826	0.605796
group_4855	-1.17272	0.790278	-1.48393	0.137826	0.605796
etfB1	1.17272	0.790278	1.48393	0.137826	0.605796
group_9084	-1.17272	0.790278	-1.48393	0.137826	0.605796
deoB	-1.17272	0.790278	-1.48393	0.137826	0.605796
group_11899	-1.17272	0.790278	-1.48393	0.137826	0.605796
group_17361	-1.17272	0.790278	-1.48393	0.137826	0.605796
guaD	-1.17272	0.790278	-1.48393	0.137826	0.605796
group_11958	-1.17272	0.790278	-1.48393	0.137826	0.605796
group_15828	-1.17272	0.79028	-1.48393	0.137827	0.605796
group_15684	1.17272	0.79028	1.48393	0.137827	0.605796
group_18370	1.17272	0.79028	1.48393	0.137827	0.605796
group_12194	-1.17272	0.79028	-1.48393	0.137827	0.605796
group_1837	-1.17272	0.79028	-1.48393	0.137827	0.605796
group_4762	-1.17272	0.79028	-1.48393	0.137827	0.605796
group_7003	-1.17272	0.79028	-1.48393	0.137827	0.605796
group_15689	-1.17272	0.79028	-1.48393	0.137827	0.605796
rocR	-1.17272	0.79028	-1.48393	0.137827	0.605796
group_13830	1.17272	0.79028	1.48393	0.137827	0.605796
group_11719	-1.17272	0.79028	-1.48393	0.137827	0.605796
group_13351	-1.17272	0.79028	-1.48393	0.137827	0.605796
group_2179	-1.17272	0.79028	-1.48393	0.137827	0.605796
group_8956	-1.17272	0.79028	-1.48393	0.137827	0.605796
group_11717	1.17272	0.79028	1.48393	0.137827	0.605796
group_17544	-1.17272	0.79028	-1.48393	0.137827	0.605796
group_17878	-1.17272	0.79028	-1.48393	0.137827	0.605796
group_14018	1.17272	0.79028	1.48393	0.137827	0.605796
group_2641	0.875469	0.591608	1.47981	0.138923	0.607906
group_15932	0.906721	0.614425	1.47572	0.140018	0.610044
tagK	0.906721	0.614425	1.47572	0.140018	0.610044
group_9562	0.906721	0.614425	1.47572	0.140018	0.610044
group_8737	0.906721	0.614425	1.47572	0.140018	0.610044
group_15375	-1.30195	0.893769	-1.4567	0.145199	0.622947
group_20677	-1.30195	0.893769	-1.4567	0.145199	0.622947
group_21418	-1.30195	0.893769	-1.4567	0.145199	0.622947
group_12932	-1.30195	0.893769	-1.4567	0.145199	0.622947
group_20536	1.25276	0.861891	1.4535	0.146084	0.623481
group_21313	1.25276	0.861891	1.4535	0.146084	0.623481
group_18361	1.25276	0.861892	1.4535	0.146084	0.623481
group_21524	1.25276	0.861892	1.4535	0.146084	0.623481
group_17609	0.864997	0.599541	1.44277	0.149087	0.623481
group_14999	1.25276	0.872039	1.43659	0.150834	0.623481
group_7803	1.25276	0.872039	1.43659	0.150834	0.623481
ddl	-1.25276	0.872039	-1.43659	0.150834	0.623481
hisG	-1.25276	0.872039	-1.43659	0.150834	0.623481
group_2712	-1.25276	0.872039	-1.43659	0.150834	0.623481
racX	-1.25276	0.872039	-1.43659	0.150834	0.623481
argJ	-1.25276	0.872039	-1.43659	0.150834	0.623481
group_17466	1.25276	0.872039	1.43659	0.150834	0.623481
pcrA	1.25276	0.872039	1.43659	0.150834	0.623481
group_6480	-1.25276	0.872039	-1.43659	0.150834	0.623481
group_13614	-1.25276	0.872039	-1.43659	0.150834	0.623481
group_20485	-1.25276	0.872039	-1.43659	0.150834	0.623481
iorA	-1.25276	0.872039	-1.43659	0.150834	0.623481
group_19887	-1.25276	0.872039	-1.43659	0.150834	0.623481
group_6589	1.25276	0.872039	1.43659	0.150834	0.623481
group_10918	1.25276	0.872039	1.43659	0.150834	0.623481
group_1010	-1.25276	0.872039	-1.43659	0.150834	0.623481
group_8535	-1.25276	0.872039	-1.43659	0.150834	0.623481
cysM	-1.25276	0.872039	-1.43659	0.150834	0.623481
rbsA	-1.25276	0.872039	-1.43659	0.150834	0.623481
group_14313	1.25276	0.872039	1.43659	0.150834	0.623481
group_6793	1.25276	0.872039	1.43659	0.150834	0.623481
group_20484	1.25276	0.872039	1.43659	0.150834	0.623481
group_11150	1.25276	0.872039	1.43659	0.150834	0.623481
group_3950	1.25276	0.872039	1.43659	0.150834	0.623481
group_2344	1.25276	0.872039	1.43659	0.150834	0.623481
gbeA	-1.25276	0.872039	-1.43659	0.150834	0.623481
group_12654	1.25276	0.872039	1.43659	0.150834	0.623481
group_10142	-1.25276	0.872069	-1.43654	0.150848	0.623481
group_9212	-1.25276	0.872069	-1.43654	0.150848	0.623481
mtlA	1.25276	0.872069	1.43654	0.150848	0.623481
group_18196	1.25276	0.872069	1.43654	0.150848	0.623481
group_995	-1.25276	0.872069	-1.43654	0.150848	0.623481
group_15371	-1.25276	0.872069	-1.43654	0.150848	0.623481
group_16369	-1.25276	0.872069	-1.43654	0.150848	0.623481
floX	-1.25276	0.872069	-1.43654	0.150848	0.623481
group_8928	1.25276	0.872069	1.43654	0.150848	0.623481
group_14817	1.25276	0.872069	1.43654	0.150848	0.623481
group_30260	1.25276	0.872069	1.43654	0.150848	0.623481
group_8420	1.25276	0.872069	1.43654	0.150848	0.623481
group_11245	-1.25276	0.872069	-1.43654	0.150848	0.623481
group_1880	1.25276	0.872069	1.43654	0.150848	0.623481
group_3131	-1.25276	0.872069	-1.43654	0.150848	0.623481
group_1430	-1.25276	0.872069	-1.43654	0.150848	0.623481
group_18234	-1.25276	0.872069	-1.43654	0.150848	0.623481
group_6214	-1.59987	1.11783	-1.43123	0.152364	0.623481
nth	-1.59987	1.11783	-1.43123	0.152364	0.623481
group_13539	1.59987	1.11783	1.43123	0.152364	0.623481
group_18431	-1.59987	1.11783	-1.43123	0.152364	0.623481
group_4773	-1.59987	1.11783	-1.43123	0.152364	0.623481
group_19118	-1.59987	1.11783	-1.43123	0.152364	0.623481
group_172	-1.59987	1.11783	-1.43123	0.152364	0.623481
ydiB	1.59987	1.11783	1.43123	0.152364	0.623481
group_3691	-1.59987	1.11783	-1.43123	0.152364	0.623481
group_20900	-1.59987	1.11783	-1.43123	0.152364	0.623481
group_15983	-1.59987	1.11783	-1.43123	0.152364	0.623481
group_15898	-1.59987	1.11783	-1.43123	0.152364	0.623481
group_7838	-1.59987	1.11783	-1.43123	0.152364	0.623481
group_14727	1.59987	1.11783	1.43123	0.152364	0.623481
group_14040	-1.59987	1.11783	-1.43123	0.152364	0.623481
group_15219	1.59987	1.11783	1.43123	0.152364	0.623481
group_4771	1.59987	1.11783	1.43123	0.152364	0.623481
group_8464	1.59987	1.11783	1.43123	0.152364	0.623481
group_21253	1.59987	1.11783	1.43123	0.152364	0.623481
group_18351	-1.59987	1.11783	-1.43123	0.152364	0.623481
group_5099	1.59987	1.11783	1.43123	0.152364	0.623481
cotJB2	-1.59987	1.11783	-1.43123	0.152364	0.623481
hpdA	-1.59987	1.11783	-1.43123	0.152364	0.623481
rsmB	-1.59987	1.11783	-1.43123	0.152364	0.623481
group_16819	1.59987	1.11783	1.43123	0.152364	0.623481
group_7093	1.59987	1.11783	1.43123	0.152364	0.623481
group_6526	1.59987	1.11783	1.43123	0.152364	0.623481
group_10504	1.59987	1.11783	1.43123	0.152364	0.623481
group_21396	1.59987	1.11783	1.43123	0.152364	0.623481
group_1265	1.59987	1.11783	1.43123	0.152364	0.623481
group_2743	1.59987	1.11783	1.43123	0.152364	0.623481
group_4634	1.59987	1.11783	1.43123	0.152364	0.623481
group_19515	1.59987	1.11783	1.43123	0.152365	0.623481
cbiB	-1.59987	1.11783	-1.43123	0.152365	0.623481
group_20031	-1.59987	1.11783	-1.43123	0.152365	0.623481
group_5883	-1.59987	1.11783	-1.43123	0.152365	0.623481
group_16787	1.59987	1.11783	1.43123	0.152365	0.623481
group_19516	-1.59987	1.11783	-1.43123	0.152365	0.623481
group_12693	-1.59987	1.11783	-1.43123	0.152365	0.623481
group_6981	1.59987	1.11783	1.43123	0.152365	0.623481
group_7428	1.59987	1.11783	1.43123	0.152365	0.623481
group_13821	0.973449	0.681454	1.42849	0.153151	0.623481
group_5888	-1.09861	0.769199	-1.42826	0.153218	0.623481
group_20309	1.09861	0.769199	1.42826	0.153218	0.623481
group_14004	1.09861	0.769199	1.42826	0.153218	0.623481
aspC	1.09861	0.769199	1.42826	0.153218	0.623481
group_1217	-1.09861	0.769199	-1.42826	0.153218	0.623481
group_869	-1.09861	0.769199	-1.42826	0.153218	0.623481
group_5007	1.09861	0.769199	1.42826	0.153218	0.623481
treA	1.09861	0.769199	1.42826	0.153218	0.623481
group_4045	-1.09861	0.769199	-1.42826	0.153218	0.623481
group_14591	-1.09861	0.769199	-1.42826	0.153218	0.623481
group_13918	-1.09861	0.769199	-1.42826	0.153218	0.623481
group_5482	-1.09861	0.769199	-1.42826	0.153218	0.623481
group_2596	-1.09861	0.769199	-1.42826	0.153218	0.623481
group_13127	-1.09861	0.769199	-1.42826	0.153218	0.623481
group_9835	-1.09861	0.769199	-1.42826	0.153218	0.623481
group_1411	-1.09861	0.769199	-1.42826	0.153218	0.623481
group_6392	-1.09861	0.769199	-1.42826	0.153218	0.623481
group_8409	-1.09861	0.769199	-1.42826	0.153218	0.623481
group_5618	-1.09861	0.769199	-1.42826	0.153218	0.623481
group_5209	-1.09861	0.769199	-1.42826	0.153218	0.623481
group_13132	1.09861	0.769199	1.42826	0.153218	0.623481
group_9347	-1.09861	0.769199	-1.42826	0.153218	0.623481
ribD	1.09861	0.769199	1.42826	0.153218	0.623481
group_14592	1.09861	0.769199	1.42826	0.153218	0.623481
group_9818	-1.09861	0.769199	-1.42826	0.153218	0.623481
group_12358	-1.09861	0.769199	-1.42826	0.153218	0.623481
group_16504	-1.09861	0.769199	-1.42826	0.153218	0.623481
thyX	-1.09861	0.769199	-1.42826	0.153218	0.623481
pgK	1.09861	0.769199	1.42826	0.153218	0.623481
group_21506	-1.09861	0.769199	-1.42826	0.153218	0.623481
group_21161	-1.09861	0.769199	-1.42826	0.153218	0.623481
ribH	-1.09861	0.769199	-1.42826	0.153218	0.623481
group_11645	1.09861	0.769199	1.42826	0.153218	0.623481
ilvC	1.09861	0.769199	1.42826	0.153218	0.623481
group_16003	1.12678	0.793659	1.41973	0.155686	0.625965
group_7327	-1.12678	0.793659	-1.41973	0.155686	0.625965
group_797	-1.12678	0.793659	-1.41973	0.155686	0.625965
hemB	1.12678	0.793659	1.41973	0.155686	0.625965
group_11475	1.12678	0.793659	1.41973	0.155686	0.625965
group_4184	1.12678	0.793659	1.41973	0.155686	0.625965
uvrA	1.12678	0.793659	1.41973	0.155686	0.625965
group_12613	-1.12678	0.793659	-1.41973	0.155686	0.625965
group_6302	-1.12678	0.793659	-1.41973	0.155686	0.625965
group_20028	1.12678	0.793659	1.41973	0.155686	0.625965
rplB	1.12678	0.793659	1.41973	0.155686	0.625965
group_1179	-1.12678	0.793659	-1.41973	0.155686	0.625965
group_8579	1.12678	0.793659	1.41973	0.155686	0.625965
group_18816	-1.12678	0.793659	-1.41973	0.155686	0.625965
group_13787	1.12678	0.793659	1.41973	0.155686	0.625965
group_2200	-1.12678	0.793659	-1.41973	0.155686	0.625965
group_17919	-1.12678	0.793659	-1.41973	0.155686	0.625965
group_30383	0.867501	0.613344	1.41438	0.157251	0.629243
group_17137	0.867501	0.613344	1.41438	0.157251	0.629243
group_19737	-0.867501	0.613344	-1.41438	0.157251	0.629243
group_12794	1.09861	0.777281	1.4134	0.157537	0.629908
group_4765	1.09861	0.777282	1.4134	0.157537	0.629908
group_19980	1.51983	1.08356	1.40262	0.16073	0.635603
group_19974	1.51983	1.08356	1.40262	0.16073	0.635603
gcp_1	1.51983	1.08356	1.40262	0.16073	0.635603
group_3681	1.51983	1.08356	1.40262	0.16073	0.635603
group_22270	1.51983	1.08356	1.40262	0.16073	0.635603
group_20475	-1.51983	1.08356	-1.40262	0.16073	0.635603
group_574	-1.51983	1.08356	-1.40262	0.16073	0.635603
group_10954	-1.51983	1.08356	-1.40262	0.16073	0.635603
flgM_2	1.51983	1.08356	1.40262	0.16073	0.635603
map1	1.51983	1.08356	1.40262	0.16073	0.635603
sigB	1.51983	1.08356	1.40262	0.16073	0.635603
group_17818	1.51983	1.08356	1.40262	0.16073	0.635603
group_2302	1.51983	1.08356	1.40262	0.16073	0.635603
group_10216	-1.51983	1.08356	-1.40262	0.16073	0.635603
group_15112	1.51983	1.08356	1.40262	0.16073	0.635603
int-Tn_2	0.836248	0.598227	1.39788	0.16215	0.637257
group_7306	0.836248	0.598227	1.39788	0.16215	0.637257
group_10882	-0.885038	0.634287	-1.39533	0.162917	0.63871
group_3364	-0.885038	0.634287	-1.39533	0.162917	0.63871
maa_2	0.98706	0.709226	1.39174	0.164001	0.64125
group_3666	0.921989	0.664743	1.38699	0.165446	0.645598
group_8494	-0.921989	0.664743	-1.38699	0.165446	0.645598
group_20748	1.56292	1.13713	1.37444	0.169306	0.653463
group_4786	-1.04982	0.788306	-1.33174	0.182944	0.67275
pyc	-1.04982	0.788306	-1.33174	0.182944	0.67275
group_16121	-1.04982	0.788306	-1.33174	0.182944	0.67275
hisZ	-1.04982	0.788306	-1.33174	0.182944	0.67275
group_14578	-1.04982	0.788306	-1.33174	0.182944	0.67275
group_17116	-1.04982	0.788306	-1.33174	0.182944	0.67275
group_6088	1.04982	0.788306	1.33174	0.182944	0.67275
group_7805	-1.04982	0.788306	-1.33174	0.182944	0.67275
group_12392	1.04982	0.788306	1.33174	0.182944	0.67275
group_672	1.04982	0.788306	1.33174	0.182944	0.67275
glcK	1.04982	0.788306	1.33174	0.182944	0.67275
group_18988	1.04982	0.788306	1.33174	0.182944	0.67275
ubiB	-1.04982	0.788306	-1.33174	0.182944	0.67275
group_8803	1.04982	0.788306	1.33174	0.182944	0.67275
group_30264	-1.04982	0.788306	-1.33174	0.182944	0.67275
group_4891	1.04982	0.788306	1.33174	0.182944	0.67275
group_13047	-1.04982	0.788306	-1.33174	0.182944	0.67275
group_18994	-1.04982	0.788306	-1.33174	0.182944	0.67275
group_19746	-1.04982	0.788306	-1.33174	0.182944	0.67275
group_9104	1.04982	0.788306	1.33174	0.182944	0.67275
lysA	-1.04982	0.788306	-1.33174	0.182944	0.67275
group_16807	-1.04982	0.788306	-1.33174	0.182944	0.67275
group_6043	1.04982	0.788306	1.33174	0.182944	0.67275
group_9833	1.04982	0.788306	1.33174	0.182944	0.67275
mreC	1.04982	0.788306	1.33174	0.182944	0.67275
group_14830	-1.04982	0.788306	-1.33174	0.182944	0.67275
group_5036	-1.04982	0.788306	-1.33174	0.182944	0.67275
group_4207	-1.04982	0.788306	-1.33174	0.182944	0.67275
group_17402	-1.04982	0.788306	-1.33174	0.182944	0.67275
group_10168	-1.04982	0.788306	-1.33174	0.182944	0.67275
group_19206	-1.04982	0.788306	-1.33174	0.182944	0.67275
bclA3	1.04982	0.788307	1.33174	0.182945	0.67275
group_12533	-1.04982	0.788307	-1.33174	0.182945	0.67275
group_9873	-1.04982	0.788307	-1.33174	0.182945	0.67275
group_6816	-1.04982	0.788307	-1.33174	0.182945	0.67275
group_17089	1.04982	0.788307	1.33174	0.182945	0.67275
group_12527	1.04982	0.788307	1.33174	0.182945	0.67275
group_2804	1.04982	0.788307	1.33174	0.182945	0.67275
group_8689	-1.04982	0.788307	-1.33174	0.182945	0.67275
group_15326	1.04982	0.788307	1.33174	0.182945	0.67275
group_10579	-1.04982	0.788307	-1.33174	0.182945	0.67275
group_10991	-1.04982	0.788307	-1.33174	0.182945	0.67275
group_19879	0.782759	0.588582	1.32991	0.183549	0.673644
group_17411	0.782759	0.588582	1.32991	0.183549	0.673644
group_14661	0.782759	0.588582	1.32991	0.183549	0.673644
group_17125	-0.782759	0.588582	-1.32991	0.183549	0.673644
group_20541	-0.849082	0.642053	-1.32245	0.186019	0.678499
group_9807	1.47331	1.11973	1.31577	0.18825	0.679097
deoD	-1.47331	1.11973	-1.31577	0.18825	0.679097
group_12210	-1.47331	1.11973	-1.31577	0.18825	0.679097
ptsI	-1.47331	1.11973	-1.31577	0.18825	0.679097
group_16640	-1.47331	1.11973	-1.31577	0.18825	0.679097
group_14293	1.47331	1.11973	1.31577	0.18825	0.679097
group_15068	1.47331	1.11973	1.31577	0.18825	0.679097
group_14937	-1.47331	1.11973	-1.31577	0.18825	0.679097
rplF	-1.47331	1.11973	-1.31577	0.18825	0.679097
group_14291	-1.47331	1.11973	-1.31577	0.18825	0.679097
group_4857	1.47331	1.11973	1.31577	0.18825	0.679097
group_4123	1.47331	1.11973	1.31577	0.18825	0.679097
group_14938	1.47331	1.11973	1.31577	0.18825	0.679097
group_8751	1.47331	1.11973	1.31577	0.18825	0.679097
group_11886	1.47331	1.11973	1.31577	0.18825	0.679097
group_12019	1.47331	1.11973	1.31577	0.18825	0.679097
group_14595	-1.47331	1.11973	-1.31577	0.18825	0.679097
group_10335	-1.47331	1.11973	-1.31577	0.18825	0.679097
prdB_1	1.47331	1.11973	1.31577	0.18825	0.679097
group_7235	1.47331	1.11973	1.31577	0.18825	0.679097
group_941	1.47331	1.11973	1.31577	0.18825	0.679097
group_804	1.47331	1.11973	1.31577	0.18825	0.679097
group_15384	1.47331	1.11973	1.31577	0.18825	0.679097
group_15795	1.47331	1.11973	1.31577	0.18825	0.679097
group_11765	-1.47331	1.11973	-1.31577	0.18825	0.679097
group_13801	-1.47331	1.11973	-1.31577	0.18825	0.679097
group_15185	-1.47331	1.11973	-1.31577	0.18825	0.679097
group_2745	1.47331	1.11973	1.31577	0.18825	0.679097
group_30297	1.47331	1.11973	1.31577	0.18825	0.679097
group_8002	1.47331	1.11973	1.31577	0.18825	0.679097
group_12115	1.47331	1.11973	1.31577	0.18825	0.679097
group_14721	1.47331	1.11973	1.31577	0.18825	0.679097
group_15780	-1.47331	1.11973	-1.31577	0.18825	0.679097
group_15775	-1.47331	1.11973	-1.31577	0.18825	0.679097
group_9490	1.47331	1.11973	1.31577	0.18825	0.679097
group_6958	1.47331	1.11973	1.31577	0.18825	0.679097
group_9785	1.47331	1.11973	1.31577	0.18825	0.679097
group_7175	1.47331	1.11973	1.31577	0.18825	0.679097
group_12765	0.980829	0.75073	1.3065	0.191382	0.685137
group_6691	0.980829	0.750731	1.3065	0.191383	0.685137
group_3012	1.13498	0.872287	1.30115	0.193206	0.685137
pyrR	-1.13498	0.872287	-1.30115	0.193206	0.685137
group_9305	1.13498	0.872287	1.30115	0.193206	0.685137
group_7084	1.13498	0.872287	1.30115	0.193206	0.685137
group_14946	1.13498	0.872287	1.30115	0.193206	0.685137
group_20673	-1.13498	0.872287	-1.30115	0.193206	0.685137
group_12471	1.13498	0.872287	1.30115	0.193206	0.685137
group_5034	1.13498	0.872287	1.30115	0.193206	0.685137
group_7190	-1.13498	0.872287	-1.30115	0.193206	0.685137
group_7911	1.13498	0.872287	1.30115	0.193206	0.685137
group_21438	-1.13498	0.872287	-1.30115	0.193206	0.685137
group_12624	1.13498	0.872287	1.30115	0.193206	0.685137
group_10257	-1.13498	0.872287	-1.30115	0.193206	0.685137
group_5757	-1.13498	0.872287	-1.30115	0.193206	0.685137
group_11371	-1.13498	0.872287	-1.30115	0.193206	0.685137
group_15819	-1.13498	0.872287	-1.30115	0.193206	0.685137
group_14989	-1.13498	0.872287	-1.30115	0.193206	0.685137
group_17983	-1.13498	0.872287	-1.30115	0.193206	0.685137
group_8756	-1.13498	0.872303	-1.30113	0.193214	0.685137
dapA1	1.13498	0.872303	1.30113	0.193214	0.685137
acoC	-1.13498	0.872303	-1.30113	0.193214	0.685137
phoU	-1.13498	0.872303	-1.30113	0.193214	0.685137
group_11640	1.13498	0.872303	1.30113	0.193214	0.685137
group_12998	1.13498	0.872303	1.30113	0.193214	0.685137
group_2754	-1.13498	0.872303	-1.30113	0.193214	0.685137
dnaL	-1.13498	0.872303	-1.30113	0.193214	0.685137
group_6385	1.13498	0.872303	1.30113	0.193214	0.685137
group_18437	1.13498	0.872303	1.30113	0.193214	0.685137
adhE_2	-1.13498	0.872303	-1.30113	0.193214	0.685137
selD	-1.13498	0.872303	-1.30113	0.193214	0.685137
group_9897	-1.13498	0.872303	-1.30113	0.193214	0.685137
spoVAD	-1.13498	0.872303	-1.30113	0.193214	0.685137
group_2495	-1.13498	0.872303	-1.30113	0.193214	0.685137
group_17039	-1.13498	0.872303	-1.30113	0.193214	0.685137
group_19063	-1.13498	0.872303	-1.30113	0.193214	0.685137
group_14105	1.13498	0.872303	1.30113	0.193214	0.685137
mfd	1.13498	0.872303	1.30113	0.193214	0.685137
group_8146	-1.13498	0.872303	-1.30113	0.193214	0.685137
group_3354	0.742418	0.584331	1.27054	0.203891	0.701479
group_22489	0.742418	0.584331	1.27054	0.203891	0.701479
group_7272	-0.960742	0.764452	-1.25677	0.208836	0.707976
group_10389	-0.960742	0.764452	-1.25677	0.208836	0.707976
thiI	0.960742	0.764452	1.25677	0.208836	0.707976
group_1746	0.960742	0.764452	1.25677	0.208836	0.707976
group_7550	0.960742	0.764452	1.25677	0.208836	0.707976
group_13589	0.960742	0.764452	1.25677	0.208836	0.707976
group_16891	-0.960742	0.764452	-1.25677	0.208836	0.707976
pbuX_2	-0.960742	0.764452	-1.25677	0.208836	0.707976
group_21345	0.960742	0.764452	1.25677	0.208836	0.707976
group_8267	-0.960742	0.764452	-1.25677	0.208836	0.707976
group_30246	-0.960742	0.764452	-1.25677	0.208836	0.707976
group_13139	-0.960742	0.764452	-1.25677	0.208836	0.707976
group_5203	0.960742	0.764452	1.25677	0.208836	0.707976
group_6037	-0.960742	0.764452	-1.25677	0.208836	0.707976
group_12941	-0.960742	0.764452	-1.25677	0.208836	0.707976
group_9175	-0.960742	0.764452	-1.25677	0.208836	0.707976
group_22291	0.960742	0.764452	1.25677	0.208836	0.707976
group_11141	-0.960742	0.764452	-1.25677	0.208836	0.707976
dnaJ	0.960742	0.764452	1.25677	0.208836	0.707976
group_8382	-0.960742	0.764452	-1.25677	0.208836	0.707976
group_17011	-0.960742	0.764452	-1.25677	0.208836	0.707976
group_4487	-0.960742	0.764452	-1.25677	0.208836	0.707976
group_23853	-0.960742	0.764452	-1.25677	0.208836	0.707976
group_12096	-0.960742	0.764452	-1.25677	0.208836	0.707976
group_367	-0.960742	0.764452	-1.25677	0.208836	0.707976
group_489	-0.960742	0.764452	-1.25677	0.208836	0.707976
hydN1	0.960742	0.764452	1.25677	0.208836	0.707976
group_14722	-0.960742	0.764452	-1.25677	0.208836	0.707976
group_13687	-0.960742	0.764452	-1.25677	0.208836	0.707976
group_17717	-0.960742	0.764452	-1.25677	0.208836	0.707976
group_12195	-0.960742	0.764452	-1.25677	0.208836	0.707976
group_14188	-1.06471	0.85702	-1.24234	0.214111	0.71074
group_19530	1.06471	0.85702	1.24234	0.214111	0.71074
tig	1.06471	0.85702	1.24234	0.214111	0.71074
group_19529	-1.06471	0.85702	-1.24234	0.214111	0.71074
group_9997	-1.06471	0.85702	-1.24234	0.214111	0.71074
group_2962	-1.06471	0.85702	-1.24234	0.214111	0.71074
group_11476	-1.06471	0.85702	-1.24234	0.214111	0.71074
group_1812	-1.06471	0.85702	-1.24234	0.214111	0.71074
group_8261	-1.06471	0.85702	-1.24234	0.214111	0.71074
group_16992	-1.06471	0.85702	-1.24234	0.214111	0.71074
group_9148	-1.06471	0.85702	-1.24234	0.214111	0.71074
group_1491	1.06471	0.85702	1.24234	0.214111	0.71074
group_16231	-1.06471	0.85702	-1.24234	0.214111	0.71074
group_7648	-1.06471	0.85702	-1.24234	0.214111	0.71074
group_11516	-1.06471	0.85702	-1.24234	0.214111	0.71074
group_5933	-1.06471	0.85702	-1.24234	0.214111	0.71074
group_9966	1.06471	0.85702	1.24234	0.214111	0.71074
nanE	1.06471	0.85702	1.24234	0.214111	0.71074
group_18744	-1.06471	0.85702	-1.24234	0.214111	0.71074
group_17409	-1.06471	0.85702	-1.24234	0.214111	0.71074
group_1862	-1.06471	0.85702	-1.24234	0.214111	0.71074
group_11981	1.06471	0.85702	1.24234	0.214111	0.71074
leuC	1.06471	0.85702	1.24234	0.214111	0.71074
ssuB	1.06471	0.85702	1.24234	0.214111	0.71074
phnH	1.06471	0.85702	1.24234	0.214111	0.71074
group_19598	-1.06471	0.85702	-1.24234	0.214111	0.71074
group_22297	-1.06471	0.85702	-1.24234	0.214111	0.71074
group_13860	-1.06471	0.85702	-1.24234	0.214111	0.71074
group_2006	-1.06471	0.85702	-1.24234	0.214111	0.71074
group_10222	-1.06471	0.85702	-1.24234	0.214111	0.71074
group_7755	-1.06471	0.85702	-1.24234	0.214111	0.71074
group_17417	-1.06471	0.85702	-1.24234	0.214111	0.71074
group_8133	-1.06471	0.85702	-1.24234	0.214111	0.71074
group_15673	1.06471	0.85702	1.24234	0.214111	0.71074
speB	1.06471	0.85702	1.24234	0.214111	0.71074
group_9067	-0.757686	0.615765	-1.23048	0.218518	0.717747
group_7776	0.757686	0.615765	1.23048	0.218518	0.717747
group_10148	-0.955511	0.783238	-1.21995	0.222484	0.721363
group_10296	-0.955511	0.783238	-1.21995	0.222484	0.721363
crt1	-0.955511	0.783238	-1.21995	0.222484	0.721363
group_15268	-0.955511	0.783238	-1.21995	0.222484	0.721363
group_3457	-0.955511	0.783238	-1.21995	0.222484	0.721363
group_2220	0.955511	0.783238	1.21995	0.222484	0.721363
group_14078	0.955511	0.783238	1.21995	0.222484	0.721363
group_8966	-0.955511	0.783238	-1.21995	0.222484	0.721363
group_16325	-0.955511	0.783238	-1.21995	0.222484	0.721363
group_10556	-0.955511	0.783238	-1.21995	0.222484	0.721363
group_5500	-0.955511	0.783238	-1.21995	0.222484	0.721363
group_15055	-0.955511	0.783238	-1.21995	0.222484	0.721363
group_15401	-0.955511	0.783238	-1.21995	0.222484	0.721363
group_7990	-0.955511	0.783238	-1.21995	0.222484	0.721363
group_6192	-0.955511	0.783238	-1.21995	0.222484	0.721363
group_966	-0.955511	0.783238	-1.21995	0.222484	0.721363
group_2294	-0.955511	0.783238	-1.21995	0.222484	0.721363
group_9523	-0.955511	0.783238	-1.21995	0.222484	0.721363
group_3659	-0.955511	0.783238	-1.21995	0.222484	0.721363
group_13747	0.955511	0.783238	1.21995	0.222484	0.721363
group_9753	-0.955511	0.783238	-1.21995	0.222484	0.721363
group_13605	-0.955511	0.783238	-1.21995	0.222484	0.721363
rplA	0.955511	0.783238	1.21995	0.222484	0.721363
cggR	0.955511	0.783238	1.21995	0.222484	0.721363
group_17824	-0.955511	0.783238	-1.21995	0.222484	0.721363
group_8051	-0.955511	0.783238	-1.21995	0.222484	0.721363
alaS	0.955511	0.783238	1.21995	0.222484	0.721363
group_15125	0.955511	0.783238	1.21995	0.222484	0.721363
group_16668	-0.955511	0.783238	-1.21995	0.222484	0.721363
group_22335	-0.955511	0.783238	-1.21995	0.222484	0.721363
group_2824	-0.955511	0.783238	-1.21995	0.222484	0.721363
group_8220	-0.955511	0.783238	-1.21995	0.222484	0.721363
group_10347	0.955511	0.783238	1.21995	0.222484	0.721363
group_14058	0.955511	0.783238	1.21995	0.222484	0.721363
group_14745	0.955511	0.783238	1.21995	0.222484	0.721363
group_10395	-0.955511	0.783238	-1.21995	0.222484	0.721363
group_11905	-0.955511	0.783238	-1.21995	0.222484	0.721363
group_14744	-0.955511	0.783238	-1.21995	0.222484	0.721363
snorO	-0.955511	0.783238	-1.21995	0.222484	0.721363
group_10377	-0.71295	0.584942	-1.21884	0.222905	0.722058
group_19136	-0.71295	0.584942	-1.21884	0.222905	0.722058
group_22545	1.23676	1.01591	1.2174	0.223452	0.722417
group_20749	1.04982	0.874234	1.20085	0.22981	0.730095
group_15508	1.04982	0.874234	1.20085	0.22981	0.730095
group_20040	1.04982	0.874234	1.20085	0.22981	0.730095
group_13565	-1.04982	0.874234	-1.20085	0.22981	0.730095
group_13568	1.04982	0.874234	1.20085	0.22981	0.730095
group_13575	1.04982	0.874234	1.20085	0.22981	0.730095
group_15138	1.04982	0.874234	1.20085	0.22981	0.730095
group_21475	1.04982	0.874234	1.20085	0.22981	0.730095
group_22365	1.04982	0.874234	1.20085	0.22981	0.730095
group_21478	1.04982	0.874234	1.20085	0.22981	0.730095
group_16581	1.04982	0.874234	1.20085	0.22981	0.730095
group_11407	-1.34184	1.12182	-1.19613	0.231645	0.730095
group_12079	1.34184	1.12182	1.19613	0.231645	0.730095
group_19954	-1.34184	1.12182	-1.19613	0.231645	0.730095
group_7829	1.34184	1.12182	1.19613	0.231645	0.730095
group_30430	1.34184	1.12182	1.19613	0.231645	0.730095
group_5341	-1.34184	1.12182	-1.19613	0.231645	0.730095
truB	-1.34184	1.12182	-1.19613	0.231645	0.730095
group_3816	1.34184	1.12182	1.19613	0.231645	0.730095
group_14596	1.34184	1.12182	1.19613	0.231645	0.730095
group_967	1.34184	1.12182	1.19613	0.231645	0.730095
group_16563	-1.34184	1.12182	-1.19613	0.231645	0.730095
group_2168	1.34184	1.12182	1.19613	0.231645	0.730095
infB	-1.34184	1.12182	-1.19613	0.231645	0.730095
group_16724	-1.34184	1.12182	-1.19613	0.231645	0.730095
group_6587	-1.34184	1.12182	-1.19613	0.231645	0.730095
group_9743	-1.34184	1.12182	-1.19613	0.231645	0.730095
group_11032	1.34184	1.12182	1.19613	0.231645	0.730095
group_12012	1.34184	1.12182	1.19613	0.231645	0.730095
group_4472	-1.34184	1.12182	-1.19613	0.231645	0.730095
group_19787	-1.34184	1.12182	-1.19613	0.231645	0.730095
group_13383	-1.34184	1.12222	-1.1957	0.231814	0.730095
group_5601	-1.34184	1.12222	-1.1957	0.231814	0.730095
group_13555	-1.34184	1.12222	-1.1957	0.231814	0.730095
group_18401	-1.34184	1.12222	-1.1957	0.231814	0.730095
group_3645	-1.34184	1.12222	-1.1957	0.231814	0.730095
group_24265	1.34184	1.12222	1.1957	0.231814	0.730095
sigE_3	-1.34184	1.12222	-1.1957	0.231814	0.730095
group_1987	1.34184	1.12222	1.1957	0.231814	0.730095
group_16645	1.34184	1.12222	1.1957	0.231814	0.730095
group_21547	1.34184	1.12222	1.1957	0.231814	0.730095
group_12709	-1.34184	1.12222	-1.1957	0.231814	0.730095
group_10955	1.34184	1.12222	1.1957	0.231814	0.730095
rsmB_1	1.34184	1.12222	1.1957	0.231814	0.730095
clpX	-1.34184	1.12222	-1.1957	0.231814	0.730095
group_10230	-1.34184	1.12222	-1.1957	0.231814	0.730095
group_14786	-1.34184	1.12222	-1.1957	0.231814	0.730095
group_16689	1.34184	1.12222	1.1957	0.231814	0.730095
group_6346	1.34184	1.12222	1.1957	0.231814	0.730095
abfH	-1.34184	1.12222	-1.1957	0.231814	0.730095
sat	-1.34184	1.12222	-1.1957	0.231814	0.730095
group_6050	-1.34184	1.12222	-1.1957	0.231814	0.730095
group_30420	-1.34184	1.12222	-1.1957	0.231814	0.730095
licB	-1.34184	1.12222	-1.1957	0.231814	0.730095
group_17001	1.34184	1.12222	1.1957	0.231814	0.730095
group_11085	1.34184	1.12222	1.1957	0.231814	0.730095
group_16909	1.34184	1.12222	1.1957	0.231814	0.730095
group_15779	1.34184	1.12222	1.1957	0.231814	0.730095
group_19159	-1.34184	1.12222	-1.1957	0.231814	0.730095
group_5336	1.34184	1.12222	1.1957	0.231814	0.730095
group_17316	1.34184	1.12222	1.1957	0.231814	0.730095
group_2821	1.34184	1.12222	1.1957	0.231814	0.730095
group_8786	1.34184	1.12222	1.1957	0.231814	0.730095
group_15411	-1.34184	1.12222	-1.1957	0.231814	0.730095
argS	-1.34184	1.12222	-1.1957	0.231814	0.730095
blaR	-1.34184	1.12222	-1.1957	0.231814	0.730095
group_21561	-1.41227	1.19349	-1.18331	0.236687	0.734106
group_16120	0.929536	0.786955	1.18118	0.237531	0.734106
group_9768	-0.929536	0.786955	-1.18118	0.237531	0.734106
group_12459	-0.929536	0.786955	-1.18118	0.237531	0.734106
group_7351	-0.929536	0.786955	-1.18118	0.237531	0.734106
group_1559	-0.929536	0.786955	-1.18118	0.237531	0.734106
group_13473	-0.929536	0.786955	-1.18118	0.237531	0.734106
group_6046	-0.929536	0.786955	-1.18118	0.237531	0.734106
group_16885	-0.929536	0.786955	-1.18118	0.237531	0.734106
cotJC1	-0.929536	0.786955	-1.18118	0.237531	0.734106
group_13704	-0.929536	0.786955	-1.18118	0.237531	0.734106
group_13073	0.929536	0.786955	1.18118	0.237531	0.734106
group_19523	-0.929536	0.786955	-1.18118	0.237531	0.734106
group_5476	0.929536	0.786955	1.18118	0.237531	0.734106
group_13973	-0.929536	0.786955	-1.18118	0.237531	0.734106
group_17475	-0.929536	0.786955	-1.18118	0.237531	0.734106
agaS	-0.929536	0.786955	-1.18118	0.237531	0.734106
group_8879	-0.929536	0.786955	-1.18118	0.237531	0.734106
group_1934	0.929536	0.786955	1.18118	0.237531	0.734106
group_10931	-0.929536	0.786955	-1.18118	0.237531	0.734106
group_12438	-0.929536	0.786955	-1.18118	0.237531	0.734106
group_15833	-0.929536	0.786955	-1.18118	0.237531	0.734106
group_3120	-0.929536	0.786955	-1.18118	0.237531	0.734106
group_1423	-0.929536	0.786955	-1.18118	0.237531	0.734106
group_9871	0.929536	0.786955	1.18118	0.237531	0.734106
rnfA	0.929536	0.786955	1.18118	0.237531	0.734106
prfA	0.929536	0.786955	1.18118	0.237531	0.734106
group_18065	-0.929536	0.786955	-1.18118	0.237531	0.734106
group_14916	-0.929536	0.786955	-1.18118	0.237531	0.734106
pth	-0.929536	0.786955	-1.18118	0.237531	0.734106
group_2624	-0.929536	0.786955	-1.18118	0.237531	0.734106
group_4237	0.929536	0.786955	1.18118	0.237531	0.734106
group_14244	0.929536	0.786955	1.18118	0.237531	0.734106
group_19002	-0.929536	0.786955	-1.18118	0.237531	0.734106
group_21449	-0.929536	0.786955	-1.18118	0.237531	0.734106
group_4640	-0.929536	0.786955	-1.18118	0.237531	0.734106
group_10102	-0.929536	0.786955	-1.18118	0.237531	0.734106
group_18803	0.929536	0.786955	1.18118	0.237531	0.734106
group_2955	0.81093	0.687184	1.18008	0.23797	0.734106
group_2484	0.81093	0.687184	1.18008	0.23797	0.734106
group_6946	0.81093	0.687184	1.18008	0.23797	0.734106
group_19072	-0.81093	0.687184	-1.18008	0.23797	0.734106
group_2992	-0.693147	0.590326	-1.17418	0.240324	0.737779
group_9903	1.01637	0.873008	1.16422	0.244334	0.74098
group_13040	-1.01637	0.873008	-1.16422	0.244334	0.74098
group_15832	1.01637	0.873008	1.16422	0.244334	0.74098
ftsZ_1	-1.01637	0.873008	-1.16422	0.244334	0.74098
add	-1.01637	0.873008	-1.16422	0.244334	0.74098
pepI	-1.01637	0.873008	-1.16422	0.244334	0.74098
group_16193	-1.01637	0.873008	-1.16422	0.244334	0.74098
fruK	-1.01637	0.873008	-1.16422	0.244334	0.74098
group_21430	-1.01637	0.873008	-1.16422	0.244334	0.74098
group_19886	1.01637	0.873008	1.16422	0.244334	0.74098
group_11499	1.01637	0.873008	1.16422	0.244334	0.74098
group_1663	1.01637	0.873008	1.16422	0.244334	0.74098
group_19602	-1.01637	0.873008	-1.16422	0.244334	0.74098
hpdB	-1.01637	0.873008	-1.16422	0.244334	0.74098
group_6323	-1.01637	0.873008	-1.16422	0.244334	0.74098
group_15692	-1.01637	0.873008	-1.16422	0.244334	0.74098
group_19601	1.01637	0.873008	1.16422	0.244334	0.74098
group_17933	1.01637	0.873008	1.16422	0.244334	0.74098
group_8027	1.01637	0.873008	1.16422	0.244334	0.74098
group_3277	-1.01637	0.873008	-1.16422	0.244334	0.74098
group_1119	1.01637	0.873008	1.16422	0.244334	0.74098
rluB_1	-1.01637	0.873008	-1.16422	0.244334	0.74098
group_15012	-1.01637	0.873008	-1.16422	0.244334	0.74098
group_9988	-1.01637	0.873008	-1.16422	0.244334	0.74098
cysK	-1.01637	0.873008	-1.16422	0.244334	0.74098
group_13627	-1.01637	0.873015	-1.16421	0.244338	0.74098
group_16070	1.01637	0.873015	1.16421	0.244338	0.74098
group_11824	1.01637	0.873015	1.16421	0.244338	0.74098
group_13959	1.01637	0.873015	1.16421	0.244338	0.74098
group_3709	1.01637	0.873015	1.16421	0.244338	0.74098
group_30271	-1.01637	0.873015	-1.16421	0.244338	0.74098
group_11279	1.01637	0.873015	1.16421	0.244338	0.74098
group_5855	1.01637	0.873015	1.16421	0.244338	0.74098
group_7723	-1.01637	0.873015	-1.16421	0.244338	0.74098
group_149	-1.01637	0.873015	-1.16421	0.244338	0.74098
vanG	-1.01637	0.873015	-1.16421	0.244338	0.74098
group_20513	1.01637	0.873015	1.16421	0.244338	0.74098
group_7388	-1.01637	0.873015	-1.16421	0.244338	0.74098
group_11280	-1.01637	0.873015	-1.16421	0.244338	0.74098
group_18107	-1.01637	0.873015	-1.16421	0.244338	0.74098
group_19064	1.01637	0.873015	1.16421	0.244338	0.74098
group_3559	1.01637	0.873015	1.16421	0.244338	0.74098
group_18109	1.01637	0.873015	1.16421	0.244338	0.74098
group_17273	1.01637	0.873015	1.16421	0.244338	0.74098
group_18441	-1.01637	0.873015	-1.16421	0.244338	0.74098
group_1156	-1.01637	0.873015	-1.16421	0.244338	0.74098
group_20603	0.688032	0.598227	1.15012	0.250095	0.749587
group_16666	-1.33223	1.16538	-1.14317	0.252969	0.750356
group_8490	0.682676	0.600804	1.13627	0.255843	0.752797
group_14792	0.682676	0.600804	1.13627	0.255843	0.752797
group_17418	1.29532	1.15806	1.11853	0.26334	0.764152
group_3239	1.29532	1.15806	1.11853	0.263341	0.764152
group_5238	1.29532	1.15806	1.11853	0.263341	0.764152
mtnN_1	0.672344	0.606255	1.10901	0.267425	0.767056
dpnA	1.47591	1.33362	1.10669	0.268426	0.768719
group_19281	0.682097	0.617164	1.10521	0.269067	0.769935
group_7979	-0.829279	0.760781	-1.09004	0.275697	0.775692
group_13404	-0.829279	0.760781	-1.09004	0.275697	0.775692
group_11889	-0.829279	0.760781	-1.09004	0.275697	0.775692
group_7546	-0.829279	0.760781	-1.09004	0.275697	0.775692
group_8972	-0.829279	0.760781	-1.09004	0.275697	0.775692
deoC	-0.829279	0.760781	-1.09004	0.275697	0.775692
group_3464	-0.829279	0.760781	-1.09004	0.275697	0.775692
group_2319	0.829279	0.760781	1.09004	0.275697	0.775692
spoVD	0.829279	0.760781	1.09004	0.275697	0.775692
group_5311	0.829279	0.760781	1.09004	0.275697	0.775692
oppA	0.829279	0.760781	1.09004	0.275697	0.775692
group_6069	-0.829279	0.760781	-1.09004	0.275697	0.775692
thrS	-0.829279	0.760781	-1.09004	0.275697	0.775692
group_11090	-0.829279	0.760781	-1.09004	0.275697	0.775692
group_7254	-0.829279	0.760781	-1.09004	0.275697	0.775692
group_8837	-0.829279	0.760781	-1.09004	0.275697	0.775692
group_12090	-0.829279	0.760781	-1.09004	0.275697	0.775692
group_16769	-0.829279	0.760781	-1.09004	0.275697	0.775692
group_16768	0.829279	0.760781	1.09004	0.275697	0.775692
hemN	-0.829279	0.760781	-1.09004	0.275697	0.775692
acd	-0.829279	0.760781	-1.09004	0.275697	0.775692
group_12907	0.829279	0.760781	1.09004	0.275697	0.775692
group_15250	0.829279	0.760781	1.09004	0.275697	0.775692
group_4079	0.829279	0.760781	1.09004	0.275697	0.775692
group_15105	-0.829279	0.760781	-1.09004	0.275697	0.775692
group_1271	-0.829279	0.760781	-1.09004	0.275697	0.775692
grpE	0.829279	0.760781	1.09004	0.275697	0.775692
group_7394	0.829279	0.760781	1.09004	0.275697	0.775692
nadE	0.829279	0.760781	1.09004	0.275697	0.775692
group_20669	0.829279	0.760781	1.09004	0.275697	0.775692
group_1270	-0.829279	0.760781	-1.09004	0.275697	0.775692
ribA	-0.829279	0.760781	-1.09004	0.275697	0.775692
group_5976	-0.829279	0.760781	-1.09004	0.275697	0.775692
group_8218	0.829279	0.760781	1.09004	0.275697	0.775692
group_3165	0.829279	0.760781	1.09004	0.275697	0.775692
group_17009	0.829279	0.760781	1.09004	0.275697	0.775692
group_12501	-0.829279	0.760781	-1.09004	0.275697	0.775692
group_11417	-0.829279	0.760781	-1.09004	0.275697	0.775692
group_10096	-0.829279	0.760781	-1.09004	0.275697	0.775692
group_22298	-0.829279	0.760781	-1.09004	0.275697	0.775692
group_6374	-0.829279	0.760781	-1.09004	0.275697	0.775692
gtaB_1	0.829279	0.760781	1.09004	0.275697	0.775692
group_4241	-0.829279	0.760781	-1.09004	0.275697	0.775692
group_8718	-0.829279	0.760781	-1.09004	0.275697	0.775692
group_4266	-0.829279	0.760781	-1.09004	0.275697	0.775692
group_6838	-0.829279	0.760781	-1.09004	0.275697	0.775692
group_11107	-0.829279	0.760781	-1.09004	0.275697	0.775692
group_13820	-0.693147	0.64087	-1.08157	0.279443	0.777573
group_19312	0.633724	0.58718	1.07927	0.280469	0.777573
group_19313	0.633724	0.58718	1.07927	0.280469	0.777573
group_22956	0.633724	0.58718	1.07927	0.280469	0.777573
group_20080	0.633724	0.58718	1.07927	0.280469	0.777573
group_1093	0.633724	0.58718	1.07927	0.280469	0.777573
group_20777	0.633724	0.58718	1.07927	0.280469	0.777573
group_15631	-0.633724	0.58718	-1.07927	0.280469	0.777573
group_9394	-1.08261	1.00422	-1.07807	0.281004	0.777573
group_14717	-1.08261	1.00422	-1.07807	0.281004	0.777573
group_7203	-1.08261	1.00422	-1.07807	0.281004	0.777573
thiS	1.08261	1.00422	1.07807	0.281004	0.777573
tyrR	1.08261	1.00422	1.07807	0.281004	0.777573
group_20474	1.08261	1.00422	1.07807	0.281004	0.777573
etfA3	1.08261	1.00422	1.07807	0.281004	0.777573
group_20306	1.08261	1.00422	1.07807	0.281004	0.777573
group_13028	-1.08261	1.00422	-1.07807	0.281004	0.777573
group_6409	-1.08261	1.00422	-1.07807	0.281004	0.777573
group_13055	-1.08261	1.00422	-1.07807	0.281004	0.777573
group_13912	-1.08261	1.00422	-1.07807	0.281004	0.777573
group_19106	-1.08261	1.00422	-1.07807	0.281004	0.777573
group_19104	1.08261	1.00422	1.07807	0.281004	0.777573
fsaB	1.08261	1.00422	1.07807	0.281004	0.777573
nhaP2_2	-1.08261	1.00422	-1.07807	0.281004	0.777573
group_9712	-1.08261	1.00422	-1.07807	0.281004	0.777573
group_2051	-1.08261	1.00422	-1.07807	0.281004	0.777573
folP_1	-1.08261	1.00422	-1.07807	0.281004	0.777573
flgK	1.08261	1.00422	1.07807	0.281004	0.777573
group_12181	-1.08261	1.00422	-1.07807	0.281004	0.777573
group_19866	1.08261	1.00422	1.07807	0.281004	0.777573
group_13689	1.08261	1.00422	1.07807	0.281004	0.777573
recG	1.08261	1.00422	1.07807	0.281004	0.777573
group_7197	1.08261	1.00422	1.07807	0.281004	0.777573
group_14858	-1.08261	1.00422	-1.07807	0.281004	0.777573
fdtA	1.08261	1.00422	1.07807	0.281004	0.777573
group_16176	1.08261	1.00422	1.07807	0.281004	0.777573
group_18829	1.08261	1.00422	1.07807	0.281004	0.777573
group_12183	-1.08261	1.00422	-1.07807	0.281004	0.777573
eutA	-1.08261	1.00422	-1.07807	0.281004	0.777573
group_18831	-1.08261	1.00422	-1.07807	0.281004	0.777573
group_8941	-1.08261	1.00422	-1.07807	0.281004	0.777573
xylR	1.08261	1.00422	1.07807	0.281004	0.777573
group_13053	-1.08261	1.00422	-1.07807	0.281004	0.777573
group_1470	-1.08261	1.00422	-1.07807	0.281004	0.777573
group_10846	-1.08261	1.00422	-1.07807	0.281004	0.777573
group_7905	1.08261	1.00422	1.07807	0.281004	0.777573
group_17028	-1.08261	1.00422	-1.07807	0.281004	0.777573
group_10831	0.855666	0.79613	1.07478	0.282473	0.777573
group_21482	-0.693147	0.646256	-1.07256	0.283469	0.777573
group_20752	0.693147	0.646256	1.07256	0.283469	0.777573
group_17912	-0.693147	0.646256	-1.07256	0.283469	0.777573
group_22498	0.693147	0.646256	1.07256	0.28347	0.777573
group_12302	0.693147	0.646256	1.07256	0.28347	0.777573
group_1149	1.20397	1.12526	1.06995	0.284643	0.777573
group_11131	-1.20397	1.12526	-1.06995	0.284643	0.777573
group_1790	-1.20397	1.12526	-1.06995	0.284643	0.777573
group_19183	-1.20397	1.12526	-1.06995	0.284643	0.777573
group_10981	1.20397	1.12526	1.06995	0.284643	0.777573
group_30314	1.20397	1.12526	1.06995	0.284643	0.777573
group_17667	1.20397	1.12526	1.06995	0.284643	0.777573
group_4135	1.20397	1.12526	1.06995	0.284643	0.777573
group_19630	-1.20397	1.12526	-1.06995	0.284643	0.777573
group_19971	1.20397	1.12526	1.06995	0.284643	0.777573
group_13735	1.20397	1.12526	1.06995	0.284643	0.777573
group_1490	1.20397	1.12526	1.06995	0.284643	0.777573
group_2930	1.20397	1.12526	1.06995	0.284643	0.777573
group_17148	1.20397	1.12526	1.06995	0.284643	0.777573
group_11132	1.20397	1.12526	1.06995	0.284643	0.777573
group_15369	1.20397	1.12526	1.06995	0.284643	0.777573
prdB_2	1.20397	1.12526	1.06995	0.284643	0.777573
grdF	-1.20397	1.12526	-1.06995	0.284643	0.777573
group_12154	1.20397	1.12526	1.06995	0.284643	0.777573
group_15659	1.20397	1.12526	1.06995	0.284643	0.777573
group_11576	1.20397	1.12526	1.06995	0.284643	0.777573
group_9283	1.20397	1.12526	1.06995	0.284643	0.777573
group_11769	1.20397	1.12526	1.06995	0.284643	0.777573
group_10525	1.20397	1.12526	1.06995	0.284643	0.777573
group_12764	-1.20397	1.12526	-1.06995	0.284643	0.777573
group_630	1.20397	1.12526	1.06995	0.284643	0.777573
group_13120	1.20397	1.12526	1.06995	0.284643	0.777573
group_2843	1.20397	1.12526	1.06995	0.284643	0.777573
group_12669	1.20397	1.12526	1.06995	0.284643	0.777573
group_8601	1.20397	1.12526	1.06995	0.284643	0.777573
group_6217	1.20397	1.12526	1.06995	0.284643	0.777573
group_4416	1.20397	1.12526	1.06995	0.284643	0.777573
group_15972	-1.20397	1.12526	-1.06995	0.284643	0.777573
group_9213	-1.20397	1.12526	-1.06995	0.284643	0.777573
group_1995	-1.20397	1.12526	-1.06995	0.284643	0.777573
group_9742	1.20397	1.12526	1.06995	0.284643	0.777573
group_6064	1.20397	1.12526	1.06995	0.284643	0.777573
group_23873	-1.20397	1.12526	-1.06995	0.284643	0.777573
group_8092	-1.20397	1.12526	-1.06995	0.284643	0.777573
group_9925	1.20397	1.12526	1.06995	0.284643	0.777573
group_15975	1.20397	1.12526	1.06995	0.284643	0.777573
brnQ	-1.20397	1.12546	-1.06976	0.284728	0.777573
norV	-1.20397	1.12546	-1.06976	0.284728	0.777573
rpmH	1.20397	1.12546	1.06976	0.284728	0.777573
htpG	1.20397	1.12546	1.06976	0.284728	0.777573
group_6495	1.20397	1.12546	1.06976	0.284728	0.777573
group_4945	1.20397	1.12546	1.06976	0.284728	0.777573
group_4511	1.20397	1.12546	1.06976	0.284728	0.777573
group_23892	-1.20397	1.12546	-1.06976	0.284728	0.777573
group_13706	1.20397	1.12546	1.06976	0.284728	0.777573
group_13034	-1.20397	1.12546	-1.06976	0.284728	0.777573
group_9293	-1.20397	1.12546	-1.06976	0.284728	0.777573
msrAB	-1.20397	1.12546	-1.06976	0.284728	0.777573
group_30336	1.20397	1.12546	1.06976	0.284728	0.777573
cobU	-1.20397	1.12546	-1.06976	0.284728	0.777573
group_4175	1.20397	1.12546	1.06976	0.284728	0.777573
group_11167	1.20397	1.12546	1.06976	0.284728	0.777573
group_20317	-1.20397	1.12546	-1.06976	0.284728	0.777573
group_9262	-1.20397	1.12546	-1.06976	0.284728	0.777573
group_19798	-1.20397	1.12546	-1.06976	0.284728	0.777573
group_19092	1.20397	1.12546	1.06976	0.284728	0.777573
group_9144	1.20397	1.12546	1.06976	0.284728	0.777573
group_19860	-1.20397	1.12546	-1.06976	0.284728	0.777573
group_17614	0.719464	0.674521	1.06663	0.286139	0.778922
group_14380	0.719464	0.674521	1.06663	0.286139	0.778922
ruvB_2	-0.768371	0.722942	-1.06284	0.287855	0.779398
group_8462	-0.768371	0.722942	-1.06284	0.287855	0.779398
group_5347	-0.81093	0.786165	-1.0315	0.302306	0.787527
moaA	0.81093	0.786165	1.0315	0.302306	0.787527
group_11953	0.81093	0.786165	1.0315	0.302306	0.787527
group_15577	-0.81093	0.786165	-1.0315	0.302306	0.787527
group_15024	-0.81093	0.786165	-1.0315	0.302306	0.787527
group_10138	-0.81093	0.786165	-1.0315	0.302306	0.787527
group_11028	-0.81093	0.786165	-1.0315	0.302306	0.787527
group_14344	-0.81093	0.786165	-1.0315	0.302306	0.787527
group_16745	-0.81093	0.786165	-1.0315	0.302306	0.787527
group_2983	-0.81093	0.786165	-1.0315	0.302306	0.787527
group_6460	0.81093	0.786165	1.0315	0.302306	0.787527
group_7555	-0.81093	0.786165	-1.0315	0.302306	0.787527
group_3590	-0.81093	0.786165	-1.0315	0.302306	0.787527
group_8211	-0.81093	0.786165	-1.0315	0.302306	0.787527
group_14340	0.81093	0.786165	1.0315	0.302306	0.787527
group_14625	-0.81093	0.786165	-1.0315	0.302306	0.787527
group_16890	0.81093	0.786165	1.0315	0.302306	0.787527
group_17076	0.81093	0.786165	1.0315	0.302306	0.787527
lysC	0.81093	0.786165	1.0315	0.302306	0.787527
group_15000	-0.81093	0.786165	-1.0315	0.302306	0.787527
gpr	-0.81093	0.786165	-1.0315	0.302306	0.787527
group_1451	-0.81093	0.786165	-1.0315	0.302306	0.787527
group_11858	-0.81093	0.786165	-1.0315	0.302306	0.787527
group_12852	-0.81093	0.786165	-1.0315	0.302306	0.787527
group_21452	-0.81093	0.786165	-1.0315	0.302306	0.787527
group_2052	0.81093	0.786165	1.0315	0.302306	0.787527
group_17004	-0.81093	0.786165	-1.0315	0.302306	0.787527
mapA	-0.81093	0.786165	-1.0315	0.302306	0.787527
group_30289	0.81093	0.786165	1.0315	0.302306	0.787527
group_18252	-0.81093	0.786165	-1.0315	0.302306	0.787527
group_13850	-0.81093	0.786165	-1.0315	0.302306	0.787527
maa_1	-0.81093	0.786165	-1.0315	0.302306	0.787527
group_4036	0.81093	0.786165	1.0315	0.302306	0.787527
group_18064	0.81093	0.786165	1.0315	0.302306	0.787527
group_20530	0.81093	0.786165	1.0315	0.302306	0.787527
maa	0.81093	0.786165	1.0315	0.302306	0.787527
group_17850	0.81093	0.786165	1.0315	0.302306	0.787527
pabC	0.81093	0.786165	1.0315	0.302306	0.787527
agaY_2	0.81093	0.786165	1.0315	0.302306	0.787527
group_8790	-0.81093	0.786165	-1.0315	0.302306	0.787527
spaE	-0.81093	0.786165	-1.0315	0.302306	0.787527
tkt'_1	-0.81093	0.786165	-1.0315	0.302306	0.787527
group_13209	0.81093	0.786165	1.0315	0.302306	0.787527
group_733	-0.81093	0.786165	-1.0315	0.302306	0.787527
group_17532	-0.81093	0.786165	-1.0315	0.302306	0.787527
group_16079	-0.81093	0.786165	-1.0315	0.302306	0.787527
group_3813	0.81093	0.786165	1.0315	0.302306	0.787527
group_8072	-0.81093	0.786165	-1.0315	0.302306	0.787527
group_3779	-0.81093	0.786165	-1.0315	0.302306	0.787527
group_12082	-0.81093	0.786165	-1.0315	0.302306	0.787527
group_11260	-0.81093	0.786165	-1.0315	0.302306	0.787527
group_9855	0.81093	0.786165	1.0315	0.302306	0.787527
group_22130	-0.81093	0.786165	-1.0315	0.302306	0.787527
rpmD	0.798508	0.775313	1.02992	0.303049	0.787527
group_3717	-0.798508	0.775313	-1.02992	0.303049	0.787527
group_13135	-0.798508	0.775313	-1.02992	0.303049	0.787527
group_8862	-0.798508	0.775313	-1.02992	0.303049	0.787527
group_24096	0.798508	0.775313	1.02992	0.303049	0.787527
group_4882	-0.798508	0.775313	-1.02992	0.303049	0.787527
group_6443	-0.798508	0.775313	-1.02992	0.303049	0.787527
group_15456	-0.798508	0.775313	-1.02992	0.303049	0.787527
group_18198	-0.798508	0.775313	-1.02992	0.303049	0.787527
group_2834	-0.798508	0.775313	-1.02992	0.303049	0.787527
group_674	-0.798508	0.775313	-1.02992	0.303049	0.787527
group_14666	0.798508	0.775313	1.02992	0.303049	0.787527
group_16326	0.798508	0.775313	1.02992	0.303049	0.787527
group_3201	0.798508	0.775313	1.02992	0.303049	0.787527
group_19019	-0.798508	0.775313	-1.02992	0.303049	0.787527
group_14762	-0.798508	0.775313	-1.02992	0.303049	0.787527
group_9564	-0.798508	0.775313	-1.02992	0.303049	0.787527
group_12823	-0.798508	0.775313	-1.02992	0.303049	0.787527
group_13757	0.798508	0.775313	1.02992	0.303049	0.787527
group_15477	-0.798508	0.775313	-1.02992	0.303049	0.787527
group_4997	-0.798508	0.775313	-1.02992	0.303049	0.787527
group_17091	-0.798508	0.775313	-1.02992	0.303049	0.787527
spaK	0.798508	0.775313	1.02992	0.303049	0.787527
group_9824	-0.798508	0.775313	-1.02992	0.303049	0.787527
murG	0.798508	0.775313	1.02992	0.303049	0.787527
apc1	0.798508	0.775314	1.02992	0.30305	0.787527
tagT	0.798508	0.775314	1.02992	0.30305	0.787527
group_6656	0.798508	0.775314	1.02992	0.30305	0.787527
group_12951	0.798508	0.775314	1.02992	0.30305	0.787527
group_16254	0.798508	0.775314	1.02992	0.30305	0.787527
group_16824	-0.798508	0.775314	-1.02992	0.30305	0.787527
group_9735	0.798508	0.775314	1.02992	0.30305	0.787527
ftsK_1	0.798508	0.775314	1.02992	0.30305	0.787527
group_20402	0.798508	0.775314	1.02992	0.30305	0.787527
group_18287	-0.798508	0.775314	-1.02992	0.30305	0.787527
group_3410	-0.798508	0.775314	-1.02992	0.30305	0.787527
group_10249	0.798508	0.775314	1.02992	0.30305	0.787527
lon_1	-0.798508	0.775314	-1.02992	0.30305	0.787527
group_13074	0.798508	0.775314	1.02992	0.30305	0.787527
group_18982	-0.798508	0.775314	-1.02992	0.30305	0.787527
pepT	-0.896088	0.874232	-1.025	0.305363	0.787527
group_14601	-0.896088	0.874232	-1.025	0.305363	0.787527
group_22337	-0.896088	0.874232	-1.025	0.305363	0.787527
pepD	0.896088	0.874232	1.025	0.305363	0.787527
group_16180	0.896088	0.874232	1.025	0.305363	0.787527
group_12234	0.896088	0.874232	1.025	0.305363	0.787527
group_20602	-0.896088	0.874232	-1.025	0.305363	0.787527
fusA	-0.896088	0.874232	-1.025	0.305363	0.787527
group_15011	0.896088	0.874232	1.025	0.305363	0.787527
group_15481	-0.896088	0.874232	-1.025	0.305363	0.787527
group_23856	-0.896088	0.874232	-1.025	0.305363	0.787527
group_12806	-0.896088	0.874232	-1.025	0.305363	0.787527
group_665	-0.896088	0.874232	-1.025	0.305363	0.787527
group_5495	-0.896088	0.874232	-1.025	0.305363	0.787527
sugE	-0.896088	0.874232	-1.025	0.305363	0.787527
tyrC	-0.896088	0.874232	-1.025	0.305363	0.787527
eno	-0.896088	0.874232	-1.025	0.305363	0.787527
group_1123	0.896088	0.874232	1.025	0.305363	0.787527
group_3139	0.896088	0.874232	1.025	0.305363	0.787527
group_11374	0.896088	0.874232	1.025	0.305363	0.787527
group_9174	0.896088	0.874232	1.025	0.305363	0.787527
spoIVA	0.896088	0.874232	1.025	0.305363	0.787527
group_8797	0.896088	0.874232	1.025	0.305363	0.787527
group_9952	0.896088	0.874232	1.025	0.305363	0.787527
group_16278	0.896088	0.874232	1.025	0.305363	0.787527
group_4111	0.896088	0.874232	1.025	0.305363	0.787527
group_13181	0.896088	0.874232	1.025	0.305363	0.787527
group_12259	-0.896088	0.874232	-1.025	0.305363	0.787527
group_1520	0.896088	0.874232	1.025	0.305363	0.787527
group_22279	-0.896088	0.874232	-1.025	0.305363	0.787527
group_3718	-0.896088	0.874232	-1.025	0.305363	0.787527
group_8346	-0.896088	0.874232	-1.025	0.305363	0.787527
group_6174	0.896088	0.874232	1.025	0.305363	0.787527
group_23846	-0.896088	0.874232	-1.025	0.305363	0.787527
group_22339	-0.896088	0.874234	-1.025	0.305364	0.787527
group_9240	-0.896088	0.874234	-1.025	0.305364	0.787527
bcp	-0.896088	0.874234	-1.025	0.305364	0.787527
group_12671	0.896088	0.874234	1.025	0.305364	0.787527
group_4979	-0.896088	0.874234	-1.025	0.305364	0.787527
group_19039	0.896088	0.874234	1.025	0.305364	0.787527
group_15142	0.896088	0.874234	1.025	0.305364	0.787527
group_11397	0.896088	0.874234	1.025	0.305364	0.787527
group_14176	0.896088	0.874234	1.025	0.305364	0.787527
group_24092	0.896088	0.874234	1.025	0.305364	0.787527
hrcA	-0.896088	0.874234	-1.025	0.305364	0.787527
bglG2	-0.896088	0.874234	-1.025	0.305364	0.787527
valS	-0.896088	0.874234	-1.025	0.305364	0.787527
group_7372	0.896088	0.874234	1.025	0.305364	0.787527
group_9400	0.896088	0.874234	1.025	0.305364	0.787527
group_18292	-0.896088	0.874234	-1.025	0.305364	0.787527
group_4851	0.896088	0.874234	1.025	0.305364	0.787527
group_4833	0.896088	0.874234	1.025	0.305364	0.787527
group_10791	-0.896088	0.874234	-1.025	0.305364	0.787527
addA	0.896088	0.874234	1.025	0.305364	0.787527
group_7607	0.896088	0.874234	1.025	0.305364	0.787527
bclA2	0.896088	0.874234	1.025	0.305364	0.787527
buk	-0.896088	0.874234	-1.025	0.305364	0.787527
group_8271	-0.896088	0.874234	-1.025	0.305364	0.787527
group_9956	0.896088	0.874234	1.025	0.305364	0.787527
group_10566	-0.896088	0.874234	-1.025	0.305364	0.787527
dpaL2	0.896088	0.874234	1.025	0.305364	0.787527
group_4697	0.896088	0.874234	1.025	0.305364	0.787527
group_30263	-0.896088	0.874234	-1.025	0.305364	0.787527
group_30334	-0.896088	0.874234	-1.025	0.305364	0.787527
group_595	-0.896088	0.874234	-1.025	0.305364	0.787527
group_24362	0.896088	0.874234	1.025	0.305364	0.787527
group_30391	-0.896088	0.874234	-1.025	0.305364	0.787527
group_3508	0.896088	0.874234	1.025	0.305364	0.787527
group_11282	0.896088	0.874234	1.025	0.305364	0.787527
group_4875	0.896088	0.874234	1.025	0.305364	0.787527
group_23866	-0.896088	0.874234	-1.025	0.305364	0.787527
group_15931	-0.590868	0.581407	-1.01627	0.309499	0.791789
group_20075	0.590868	0.581407	1.01627	0.309499	0.791789
group_5026	0.590868	0.581407	1.01627	0.309499	0.791789
group_16609	-0.590868	0.581407	-1.01627	0.309499	0.791789
glmS	0.847298	0.838082	1.011	0.312018	0.791789
group_7884	0.847298	0.838082	1.011	0.312018	0.791789
group_30230	-0.847298	0.838082	-1.011	0.312018	0.791789
group_18867	0.847298	0.838082	1.011	0.312018	0.791789
def1	0.847298	0.838082	1.011	0.312018	0.791789
fliE	0.847298	0.838082	1.011	0.312018	0.791789
group_21443	-0.847298	0.838082	-1.011	0.312018	0.791789
group_12845	-0.847298	0.838082	-1.011	0.312018	0.791789
group_17168	-0.847298	0.838082	-1.011	0.312018	0.791789
group_14859	-0.847298	0.838082	-1.011	0.312018	0.791789
group_12952	-0.847298	0.838082	-1.011	0.312018	0.791789
group_18869	0.847298	0.838082	1.011	0.312018	0.791789
group_7255	-0.847298	0.838082	-1.011	0.312018	0.791789
group_2582	-0.847298	0.838082	-1.011	0.312018	0.791789
group_636	-0.847298	0.838082	-1.011	0.312018	0.791789
group_3994	-0.847298	0.838082	-1.011	0.312018	0.791789
group_7035	-0.847298	0.838082	-1.011	0.312018	0.791789
group_9965	-0.847298	0.838082	-1.011	0.312018	0.791789
group_23490	0.847298	0.838082	1.011	0.312018	0.791789
group_5295	-0.847298	0.838082	-1.011	0.312018	0.791789
group_30414	-0.847298	0.838082	-1.011	0.312018	0.791789
tufB_2	0.847298	0.838082	1.011	0.312018	0.791789
group_378	-0.847298	0.838082	-1.011	0.312018	0.791789
group_7885	-0.847298	0.838082	-1.011	0.312018	0.791789
group_10889	-0.847298	0.838082	-1.011	0.312018	0.791789
group_861	-0.847298	0.838082	-1.011	0.312018	0.791789
group_12521	0.847298	0.838082	1.011	0.312018	0.791789
fdhF_2	0.847298	0.838082	1.011	0.312018	0.791789
glpK1	0.847298	0.838082	1.011	0.312018	0.791789
group_5785	0.847298	0.838082	1.011	0.312018	0.791789
fabF	0.847298	0.838082	1.011	0.312018	0.791789
group_16306	-0.847298	0.838082	-1.011	0.312018	0.791789
group_1945	-0.847298	0.838082	-1.011	0.312018	0.791789
folK	0.847298	0.838082	1.011	0.312018	0.791789
group_2005	0.847298	0.838082	1.011	0.312018	0.791789
group_18407	0.847298	0.838082	1.011	0.312018	0.791789
group_13297	0.847298	0.838082	1.011	0.312018	0.791789
group_14060	-0.847298	0.838082	-1.011	0.312018	0.791789
group_16977	-0.847298	0.838082	-1.011	0.312018	0.791789
group_15674	-0.847298	0.838082	-1.011	0.312018	0.791789
group_7049	-0.847298	0.838082	-1.011	0.312018	0.791789
group_5532	-0.847298	0.838082	-1.011	0.312018	0.791789
group_13342	-0.847298	0.838082	-1.011	0.312018	0.791789
group_13763	-0.847298	0.838082	-1.011	0.312018	0.791789
group_6891	-0.847298	0.838082	-1.011	0.312018	0.791789
group_9697	0.847298	0.838082	1.011	0.312018	0.791789
group_21480	0.606136	0.618527	0.979967	0.327103	0.81194
group_16608	0.606136	0.618527	0.979966	0.327103	0.81194
group_19695	0.606136	0.618527	0.979966	0.327103	0.81194
group_10834	0.606136	0.618527	0.979966	0.327103	0.81194
group_12603	1.41707	1.4681	0.965241	0.334424	0.817745
group_2034	1.41707	1.4681	0.965241	0.334424	0.817745
group_23875	1.41707	1.4681	0.965241	0.334424	0.817745
group_21251	1.41707	1.4681	0.965241	0.334424	0.817745
group_20008	1.41707	1.4681	0.965241	0.334424	0.817745
group_19208	1.41707	1.4681	0.965241	0.334424	0.817745
group_20689	1.41707	1.4681	0.965241	0.334424	0.817745
group_20661	1.41707	1.4681	0.965241	0.334424	0.817745
cysS	1.41707	1.4681	0.965241	0.334424	0.817745
group_19215	1.41707	1.4681	0.965241	0.334424	0.817745
grdG	-1.41707	1.4681	-0.965241	0.334424	0.817745
argB	1.41707	1.4681	0.965241	0.334424	0.817745
group_21639	-1.41707	1.4681	-0.965241	0.334424	0.817745
group_18548	-1.41707	1.4681	-0.965241	0.334424	0.817745
group_15156	1.41707	1.4681	0.965241	0.334424	0.817745
aspD	-1.41707	1.4681	-0.965241	0.334424	0.817745
group_17208	-1.41707	1.4681	-0.965241	0.334424	0.817745
group_13400	1.41707	1.4681	0.965241	0.334424	0.817745
group_7436	-1.41707	1.4681	-0.965241	0.334424	0.817745
group_4270	-1.41707	1.4681	-0.965241	0.334424	0.817745
group_19856	1.41707	1.4681	0.965241	0.334424	0.817745
group_1198	1.41707	1.4681	0.965241	0.334424	0.817745
group_23879	1.41707	1.4681	0.965241	0.334424	0.817745
group_23697	1.41707	1.4681	0.965241	0.334424	0.817745
group_17207	1.41707	1.4681	0.965241	0.334424	0.817745
flgL	1.41707	1.4681	0.965241	0.334424	0.817745
group_21412	1.41707	1.4681	0.965241	0.334424	0.817745
group_15274	1.41707	1.4681	0.965241	0.334424	0.817745
group_11037	1.41707	1.4681	0.965241	0.334424	0.817745
group_16400	1.41707	1.4681	0.965241	0.334424	0.817745
bioY	1.41707	1.4681	0.965241	0.334424	0.817745
group_19733	1.41707	1.4681	0.965241	0.334424	0.817745
group_13183	-1.41707	1.4681	-0.965241	0.334424	0.817745
group_15718	-1.41707	1.4681	-0.965241	0.334424	0.817745
group_1661	-1.41707	1.4681	-0.965241	0.334424	0.817745
group_24015	-1.41707	1.4681	-0.965241	0.334424	0.817745
group_10342	0.557015	0.580295	0.959882	0.337114	0.820889
group_21227	-0.557015	0.580295	-0.959882	0.337114	0.820889
group_21548	0.557015	0.580295	0.959882	0.337114	0.820889
group_21182	-1.05779	1.12957	-0.936454	0.349039	0.827922
group_11570	-1.05779	1.12957	-0.936454	0.349039	0.827922
group_24680	1.05779	1.12957	0.936454	0.349039	0.827922
group_22302	-1.05779	1.12957	-0.936454	0.349039	0.827922
group_21183	1.05779	1.12957	0.936454	0.349039	0.827922
group_2334	1.05779	1.12957	0.936454	0.349039	0.827922
group_11729	-1.05779	1.12957	-0.936454	0.349039	0.827922
group_12573	-1.05779	1.12957	-0.936454	0.349039	0.827922
group_7224	-1.05779	1.12957	-0.936454	0.349039	0.827922
group_8711	1.05779	1.12957	0.936454	0.349039	0.827922
group_21459	-1.05779	1.12957	-0.936454	0.349039	0.827922
group_17188	-1.05779	1.12957	-0.936454	0.349039	0.827922
feoB2	-1.05779	1.12957	-0.936454	0.349039	0.827922
coaE	-1.05779	1.12957	-0.936454	0.349039	0.827922
group_6954	1.05779	1.12957	0.936454	0.349039	0.827922
group_3954	-1.05779	1.12957	-0.936454	0.349039	0.827922
group_9036	1.05779	1.12957	0.936454	0.349039	0.827922
group_15663	1.05779	1.12957	0.936454	0.349039	0.827922
group_9248	1.05779	1.12957	0.936454	0.349039	0.827922
group_1842	1.05779	1.12957	0.936454	0.349039	0.827922
group_4352	1.05779	1.12957	0.936454	0.349039	0.827922
group_19499	1.05779	1.12957	0.936454	0.349039	0.827922
group_9391	1.05779	1.12957	0.936454	0.349039	0.827922
group_14956	1.05779	1.12957	0.936454	0.349039	0.827922
group_14638	-1.05779	1.12957	-0.936454	0.349039	0.827922
rluB_2	-1.05779	1.12957	-0.936454	0.349039	0.827922
group_13226	-1.05779	1.12957	-0.936454	0.349039	0.827922
group_11759	-1.05779	1.12957	-0.936454	0.349039	0.827922
group_8129	1.05779	1.12957	0.936454	0.349039	0.827922
group_10098	1.05779	1.12957	0.936454	0.349039	0.827922
group_7867	1.05779	1.12957	0.936454	0.349039	0.827922
group_8866	1.05779	1.12957	0.936454	0.349039	0.827922
group_8875	1.05779	1.12957	0.936454	0.349039	0.827922
group_16513	1.05779	1.12957	0.936454	0.349039	0.827922
group_9625	1.05779	1.12957	0.936454	0.349039	0.827922
exoA	-1.05779	1.12957	-0.936454	0.349039	0.827922
dtxA	-1.05779	1.12957	-0.936454	0.349039	0.827922
group_15953	-1.05779	1.12957	-0.936454	0.349039	0.827922
group_307	1.05779	1.12957	0.936454	0.349039	0.827922
group_9379	1.05779	1.12957	0.936454	0.349039	0.827922
group_12592	1.05779	1.12957	0.936454	0.349039	0.827922
group_11044	1.05779	1.12957	0.936454	0.349039	0.827922
group_30379	-1.05779	1.12957	-0.936454	0.349039	0.827922
group_19970	-1.05779	1.12957	-0.936454	0.349039	0.827922
group_19631	1.05779	1.12957	0.936454	0.349039	0.827922
bglF_1	1.05779	1.12957	0.936454	0.349039	0.827922
group_19052	1.05779	1.12957	0.936454	0.349039	0.827922
group_13332	-1.05779	1.12957	-0.936454	0.349039	0.827922
group_14953	-1.05779	1.12957	-0.936454	0.349039	0.827922
recX	-1.05779	1.12957	-0.936454	0.349039	0.827922
tcyP	1.05779	1.12957	0.936454	0.349039	0.827922
group_14267	1.05779	1.12957	0.936454	0.349039	0.827922
group_30308	-1.05779	1.12957	-0.936454	0.349039	0.827922
group_14531	-1.05779	1.12965	-0.936387	0.349074	0.827922
cafA	1.05779	1.12965	0.936387	0.349074	0.827922
dpaA	-1.05779	1.12965	-0.936387	0.349074	0.827922
group_16263	-1.05779	1.12965	-0.936387	0.349074	0.827922
group_11419	1.05779	1.12965	0.936387	0.349074	0.827922
group_7512	-1.05779	1.12965	-0.936387	0.349074	0.827922
group_7904	1.05779	1.12965	0.936387	0.349074	0.827922
group_9387	1.05779	1.12965	0.936387	0.349074	0.827922
group_13142	1.05779	1.12965	0.936387	0.349074	0.827922
group_6036	1.05779	1.12965	0.936387	0.349074	0.827922
group_6565	1.05779	1.12965	0.936387	0.349074	0.827922
group_6151	1.05779	1.12965	0.936387	0.349074	0.827922
group_13688	1.05779	1.12965	0.936387	0.349074	0.827922
comR	-1.05779	1.12965	-0.936387	0.349074	0.827922
group_7899	-1.05779	1.12965	-0.936387	0.349074	0.827922
group_18090	-1.05779	1.12965	-0.936387	0.349074	0.827922
group_19160	1.05779	1.12965	0.936387	0.349074	0.827922
group_16993	1.05779	1.12965	0.936387	0.349074	0.827922
group_11043	1.05779	1.12965	0.936387	0.349074	0.827922
group_12402	-1.05779	1.12965	-0.936387	0.349074	0.827922
group_9291	1.05779	1.12965	0.936387	0.349074	0.827922
group_235	1.05779	1.12965	0.936387	0.349074	0.827922
group_12715	1.05779	1.12965	0.936387	0.349074	0.827922
group_6005	1.05779	1.12965	0.936387	0.349074	0.827922
group_15921	1.05779	1.12965	0.936387	0.349074	0.827922
group_6054	1.05779	1.12965	0.936387	0.349074	0.827922
group_14295	1.05779	1.12965	0.936387	0.349074	0.827922
group_4760	1.05779	1.12965	0.936387	0.349074	0.827922
group_16227	1.05779	1.12965	0.936387	0.349074	0.827922
group_5371	1.05779	1.12965	0.936387	0.349074	0.827922
group_21643	1.05779	1.12965	0.936387	0.349074	0.827922
group_5052	1.05779	1.12965	0.936387	0.349074	0.827922
rbsR	-1.05779	1.12965	-0.936387	0.349074	0.827922
group_10016	-1.05779	1.12965	-0.936387	0.349074	0.827922
group_15163	-1.05779	1.12965	-0.936387	0.349074	0.827922
group_607	1.05779	1.12965	0.936387	0.349074	0.827922
group_10840	-1.05779	1.12965	-0.936387	0.349074	0.827922
group_13035	1.05779	1.12965	0.936387	0.349074	0.827922
group_23860	-1.05779	1.12965	-0.936387	0.349074	0.827922
group_20529	1.05779	1.12965	0.936387	0.349074	0.827922
group_18974	-1.05779	1.12965	-0.936387	0.349074	0.827922
group_12569	-0.702717	0.757985	-0.927085	0.353883	0.830468
group_7894	-0.702717	0.757985	-0.927085	0.353883	0.830468
group_15328	-0.702717	0.757985	-0.927085	0.353883	0.830468
asrA	0.702717	0.757985	0.927085	0.353883	0.830468
rnfD	0.702717	0.757985	0.927085	0.353883	0.830468
gidA	0.702717	0.757985	0.927085	0.353883	0.830468
group_12273	-0.702717	0.757985	-0.927085	0.353883	0.830468
mtlD	-0.702717	0.757985	-0.927085	0.353883	0.830468
group_14011	-0.702717	0.757985	-0.927085	0.353883	0.830468
group_3014	-0.702717	0.757985	-0.927085	0.353883	0.830468
group_3775	0.702717	0.757985	0.927085	0.353883	0.830468
group_3998	-0.702717	0.757985	-0.927085	0.353883	0.830468
group_17929	-0.702717	0.757985	-0.927085	0.353883	0.830468
group_8923	-0.702717	0.757985	-0.927085	0.353883	0.830468
group_16232	-0.702717	0.757985	-0.927085	0.353883	0.830468
group_14806	0.702717	0.757985	0.927085	0.353883	0.830468
group_6619	-0.702717	0.757985	-0.927085	0.353883	0.830468
group_22317	-0.702717	0.757985	-0.927085	0.353883	0.830468
xerD1	-0.702717	0.757985	-0.927085	0.353883	0.830468
group_13996	-0.702717	0.757985	-0.927085	0.353883	0.830468
group_4861	-0.702717	0.757985	-0.927085	0.353883	0.830468
group_9019	0.702717	0.757985	0.927085	0.353883	0.830468
group_14248	-0.702717	0.757985	-0.927085	0.353883	0.830468
group_3649	0.702717	0.757985	0.927085	0.353883	0.830468
group_11975	-0.702717	0.757985	-0.927085	0.353883	0.830468
asrB	0.702717	0.757986	0.927084	0.353883	0.830468
group_14934	0.702717	0.757986	0.927084	0.353883	0.830468
fliH	-0.702717	0.757986	-0.927084	0.353883	0.830468
group_17781	-0.702717	0.757986	-0.927084	0.353883	0.830468
group_9244	-0.702717	0.757986	-0.927084	0.353883	0.830468
group_8254	0.702717	0.757986	0.927084	0.353883	0.830468
group_14163	-0.702717	0.757986	-0.927084	0.353883	0.830468
group_9198	-0.702717	0.757986	-0.927084	0.353883	0.830468
group_2952	-0.702717	0.757986	-0.927084	0.353883	0.830468
group_20688	0.702717	0.757986	0.927084	0.353883	0.830468
group_9107	-0.702717	0.757986	-0.927084	0.353883	0.830468
group_6493	-0.702717	0.757986	-0.927084	0.353883	0.830468
mobA	1103848978360311	1192506457692933	0.925655	0.354626	0.831278
group_9592	0.820981	0.891882	0.920503	0.35731	0.834001
group_21091	-0.820981	0.891882	-0.920503	0.35731	0.834001
group_19338	0.820981	0.891882	0.920503	0.35731	0.834001
group_17682	0.820981	0.891882	0.920503	0.35731	0.834001
group_2725	0.820981	0.891883	0.920503	0.35731	0.834001
group_22543	0.820981	0.891883	0.920503	0.35731	0.834001
group_19335	0.820981	0.891883	0.920503	0.35731	0.834001
group_22488	0.820981	0.891883	0.920503	0.35731	0.834001
group_11684	0.63908	0.695117	0.919385	0.357894	0.83482
group_18008	0.530628	0.583645	0.909162	0.363264	0.840406
bglA1_2	-0.530628	0.583645	-0.909162	0.363264	0.840406
group_22370	-0.530628	0.583645	-0.909162	0.363264	0.840406
group_18575	-0.530628	0.583645	-0.909162	0.363264	0.840406
group_7759	0.530628	0.583645	0.909162	0.363264	0.840406
group_14878	-0.77319	0.876012	-0.882624	0.377439	0.849106
group_18538	-0.77319	0.876012	-0.882624	0.377439	0.849106
group_4618	-0.77319	0.876012	-0.882624	0.377439	0.849106
group_216	-0.77319	0.876012	-0.882624	0.377439	0.849106
group_15423	-0.77319	0.876012	-0.882624	0.377439	0.849106
group_10046	-0.77319	0.876012	-0.882624	0.377439	0.849106
group_17396	0.77319	0.876012	0.882624	0.377439	0.849106
group_8233	0.77319	0.876012	0.882624	0.377439	0.849106
group_15907	-0.77319	0.876012	-0.882624	0.377439	0.849106
group_2516	-0.77319	0.876012	-0.882624	0.377439	0.849106
rpe	0.77319	0.876012	0.882624	0.377439	0.849106
group_13661	0.77319	0.876012	0.882624	0.377439	0.849106
group_13929	0.77319	0.876012	0.882624	0.377439	0.849106
group_10467	0.77319	0.876012	0.882624	0.377439	0.849106
group_3113	0.77319	0.876012	0.882624	0.377439	0.849106
group_10300	0.77319	0.876012	0.882624	0.377439	0.849106
group_19991	-0.77319	0.876012	-0.882624	0.377439	0.849106
group_12912	0.77319	0.876012	0.882624	0.377439	0.849106
group_7456	-0.77319	0.876012	-0.882624	0.377439	0.849106
group_830	-0.77319	0.876012	-0.882624	0.377439	0.849106
group_4195	0.77319	0.876012	0.882624	0.377439	0.849106
group_7467	-0.77319	0.876012	-0.882624	0.377439	0.849106
group_14387	0.77319	0.876012	0.882624	0.377439	0.849106
group_2573	-0.77319	0.876012	-0.882624	0.377439	0.849106
group_1650	0.77319	0.876012	0.882624	0.377439	0.849106
comE	-0.77319	0.876012	-0.882624	0.377439	0.849106
group_30331	-0.77319	0.876012	-0.882624	0.377439	0.849106
group_4274	-0.77319	0.876012	-0.882624	0.377439	0.849106
group_9985	0.77319	0.876012	0.882624	0.377439	0.849106
group_10211	0.77319	0.876012	0.882624	0.377439	0.849106
group_3461	0.77319	0.876012	0.882624	0.377439	0.849106
group_7020	0.77319	0.876012	0.882624	0.377439	0.849106
group_13321	0.77319	0.876012	0.882624	0.377439	0.849106
group_14413	0.77319	0.876012	0.882624	0.377439	0.849106
group_18709	-0.77319	0.876012	-0.882624	0.377439	0.849106
gyrB	-0.77319	0.876012	-0.882624	0.377439	0.849106
group_9071	0.77319	0.876012	0.882624	0.377439	0.849106
group_2695	-0.77319	0.876012	-0.882624	0.377439	0.849106
group_2896	0.77319	0.876013	0.882623	0.37744	0.849106
group_9449	-0.77319	0.876013	-0.882623	0.37744	0.849106
group_15500	-0.77319	0.876013	-0.882623	0.37744	0.849106
group_14138	0.77319	0.876013	0.882623	0.37744	0.849106
group_8761	0.77319	0.876013	0.882623	0.37744	0.849106
group_19090	0.77319	0.876013	0.882623	0.37744	0.849106
ctfA	-0.77319	0.876013	-0.882623	0.37744	0.849106
group_12085	0.77319	0.876013	0.882623	0.37744	0.849106
rpsB	0.77319	0.876013	0.882623	0.37744	0.849106
group_20451	0.77319	0.876013	0.882623	0.37744	0.849106
group_8809	0.77319	0.876013	0.882623	0.37744	0.849106
group_14924	-0.77319	0.876013	-0.882623	0.37744	0.849106
group_15295	-0.77319	0.876013	-0.882623	0.37744	0.849106
fliJ	-0.77319	0.876013	-0.882623	0.37744	0.849106
group_10953	-0.77319	0.876013	-0.882623	0.37744	0.849106
group_14599	0.77319	0.876013	0.882623	0.37744	0.849106
group_17762	0.77319	0.876013	0.882623	0.37744	0.849106
group_8013	0.77319	0.876013	0.882623	0.37744	0.849106
group_24294	0.77319	0.876013	0.882623	0.37744	0.849106
group_17763	-0.77319	0.876013	-0.882623	0.37744	0.849106
group_19091	-0.77319	0.876013	-0.882623	0.37744	0.849106
group_10101	0.77319	0.876013	0.882623	0.37744	0.849106
group_30262	0.77319	0.876013	0.882623	0.37744	0.849106
group_8747	-0.77319	0.876013	-0.882623	0.37744	0.849106
group_14045	0.77319	0.876013	0.882623	0.37744	0.849106
group_4219	-0.77319	0.876013	-0.882623	0.37744	0.849106
group_8128	0.77319	0.876013	0.882623	0.37744	0.849106
group_5949	-0.77319	0.876013	-0.882623	0.37744	0.849106
group_8315	0.77319	0.876013	0.882623	0.37744	0.849106
group_3669	0.77319	0.876013	0.882623	0.37744	0.849106
group_14069	-0.77319	0.876013	-0.882623	0.37744	0.849106
group_6361	-0.693147	0.785905	-0.881973	0.377791	0.849106
dnaE	-0.693147	0.785905	-0.881973	0.377791	0.849106
group_11512	-0.693147	0.785905	-0.881973	0.377791	0.849106
group_18302	-0.693147	0.785905	-0.881973	0.377791	0.849106
group_19356	-0.693147	0.785905	-0.881973	0.377791	0.849106
group_11096	-0.693147	0.785905	-0.881973	0.377791	0.849106
group_12630	-0.693147	0.785905	-0.881973	0.377791	0.849106
fhuB_1	-0.693147	0.785905	-0.881973	0.377791	0.849106
group_8830	0.693147	0.785905	0.881973	0.377791	0.849106
group_14186	-0.693147	0.785905	-0.881973	0.377791	0.849106
argG	-0.693147	0.785905	-0.881973	0.377791	0.849106
group_6548	-0.693147	0.785905	-0.881973	0.377791	0.849106
group_1435	0.693147	0.785905	0.881973	0.377791	0.849106
rpoB	-0.693147	0.785905	-0.881973	0.377791	0.849106
group_7011	-0.693147	0.785905	-0.881973	0.377791	0.849106
group_454	-0.693147	0.785905	-0.881973	0.377791	0.849106
group_12500	0.693147	0.785905	0.881973	0.377791	0.849106
group_3370	-0.693147	0.785905	-0.881973	0.377791	0.849106
group_11856	0.693147	0.785905	0.881973	0.377791	0.849106
celB	-0.693147	0.785905	-0.881973	0.377791	0.849106
group_15442	-0.693147	0.785905	-0.881973	0.377791	0.849106
oppC	0.693147	0.785905	0.881973	0.377791	0.849106
group_18746	-0.693147	0.785905	-0.881973	0.377791	0.849106
group_3259	-0.693147	0.785905	-0.881973	0.377791	0.849106
group_12037	0.693147	0.785905	0.881973	0.377791	0.849106
group_14769	0.693147	0.785905	0.881973	0.377791	0.849106
group_14896	-0.693147	0.785905	-0.881973	0.377791	0.849106
group_5354	0.693147	0.785905	0.881973	0.377791	0.849106
group_19522	0.693147	0.785905	0.881973	0.377791	0.849106
group_8317	-0.693147	0.785905	-0.881973	0.377791	0.849106
group_13319	-0.693147	0.785905	-0.881973	0.377791	0.849106
group_9164	-0.693147	0.785905	-0.881973	0.377791	0.849106
group_17591	-0.693147	0.785905	-0.881973	0.377791	0.849106
group_18334	0.693147	0.785905	0.881973	0.377791	0.849106
group_9086	0.693147	0.785905	0.881973	0.377791	0.849106
group_4837	-0.693147	0.785905	-0.881973	0.377791	0.849106
group_18712	-0.693147	0.785905	-0.881973	0.377791	0.849106
group_12236	-0.693147	0.785905	-0.881973	0.377791	0.849106
group_13532	-0.693147	0.785905	-0.881973	0.377791	0.849106
group_3554	-0.693147	0.785905	-0.881973	0.377791	0.849106
group_22038	-0.693147	0.785905	-0.881973	0.377791	0.849106
group_15310	-0.693147	0.785905	-0.881973	0.377791	0.849106
group_1680	0.693147	0.785905	0.881973	0.377791	0.849106
group_19998	-0.693147	0.785905	-0.881973	0.377791	0.849106
group_8974	0.693147	0.785905	0.881973	0.377791	0.849106
group_15019	-0.693147	0.785905	-0.881973	0.377791	0.849106
group_1831	0.693147	0.785905	0.881973	0.377791	0.849106
coaBC	-0.693147	0.785905	-0.881973	0.377791	0.849106
group_9958	-0.693147	0.785905	-0.881973	0.377791	0.849106
group_17268	-0.693147	0.785905	-0.881973	0.377791	0.849106
cbiQ	-0.693147	0.785905	-0.881973	0.377791	0.849106
group_17121	-0.693147	0.785905	-0.881973	0.377791	0.849106
group_9931	-0.693147	0.785905	-0.881973	0.377791	0.849106
group_18715	-0.693147	0.785905	-0.881973	0.377791	0.849106
group_11642	-0.693147	0.785905	-0.881973	0.377791	0.849106
fabG	-0.693147	0.785905	-0.881973	0.377791	0.849106
group_15966	0.693147	0.785905	0.881973	0.377791	0.849106
group_17833	0.693147	0.785905	0.881973	0.377791	0.849106
group_14623	0.693147	0.785905	0.881973	0.377791	0.849106
group_16746	0.693147	0.785905	0.881973	0.377791	0.849106
group_17813	-0.693147	0.785905	-0.881973	0.377791	0.849106
group_14479	0.510826	0.591608	0.863453	0.387889	0.861839
group_20758	0.510826	0.591608	0.863453	0.387889	0.861839
glvR	0.652325	0.769198	0.848058	0.396405	0.869288
group_15986	-0.652325	0.769198	-0.848058	0.396405	0.869288
group_15205	-0.652325	0.769198	-0.848058	0.396405	0.869288
glnA	-0.652325	0.769198	-0.848058	0.396405	0.869288
group_911	-0.652325	0.769198	-0.848058	0.396405	0.869288
group_9482	-0.652325	0.769198	-0.848058	0.396405	0.869288
tndX_2	0.652325	0.769198	0.848058	0.396405	0.869288
group_5839	0.652325	0.769198	0.848058	0.396405	0.869288
group_5181	0.652325	0.769198	0.848058	0.396405	0.869288
group_2673	-0.652325	0.769198	-0.848058	0.396405	0.869288
group_5784	-0.652325	0.769198	-0.848058	0.396405	0.869288
group_936	-0.652325	0.769198	-0.848058	0.396405	0.869288
group_411	-0.652325	0.769198	-0.848058	0.396405	0.869288
addB	-0.652325	0.769198	-0.848058	0.396405	0.869288
group_11936	-0.652325	0.769198	-0.848058	0.396405	0.869288
group_8385	-0.652325	0.769198	-0.848058	0.396405	0.869288
mleN	0.652325	0.769198	0.848058	0.396405	0.869288
ptb	0.652325	0.769198	0.848058	0.396405	0.869288
group_8962	0.652325	0.769198	0.848058	0.396405	0.869288
group_22098	-0.652325	0.769198	-0.848058	0.396405	0.869288
group_2973	-0.652325	0.769198	-0.848058	0.396405	0.869288
group_15441	-0.652325	0.769199	-0.848058	0.396406	0.869288
group_8952	-0.652325	0.769199	-0.848058	0.396406	0.869288
group_5538	-0.652325	0.769199	-0.848058	0.396406	0.869288
nifJ	0.652325	0.769199	0.848058	0.396406	0.869288
group_2555	0.652325	0.769199	0.848058	0.396406	0.869288
acsB3	-0.652325	0.769199	-0.848058	0.396406	0.869288
group_9651	-0.652325	0.769199	-0.848058	0.396406	0.869288
etfB2	0.652325	0.769199	0.848058	0.396406	0.869288
nfo	0.652325	0.769199	0.848058	0.396406	0.869288
group_3920	-0.652325	0.769199	-0.848058	0.396406	0.869288
group_13768	0.652325	0.769199	0.848058	0.396406	0.869288
group_30404	-0.652325	0.769199	-0.848058	0.396406	0.869288
group_2315	-0.652325	0.769199	-0.848058	0.396406	0.869288
group_6309	-0.652325	0.769199	-0.848058	0.396406	0.869288
group_10254	-0.652325	0.769199	-0.848058	0.396406	0.869288
group_2893	-0.652325	0.769199	-0.848058	0.396406	0.869288
group_2681	-0.485508	0.58718	-0.826847	0.408324	0.883285
group_20596	0.485508	0.58718	0.826847	0.408324	0.883285
group_10877	0.485508	0.58718	0.826847	0.408324	0.883285
group_20800	0.485508	0.58718	0.826847	0.408324	0.883285
group_10491	-0.497273	0.604703	-0.822342	0.410882	0.884933
group_19154	0.497273	0.604703	0.822342	0.410882	0.884933
group_1296	0.530628	0.652296	0.813478	0.415944	0.88729
tetA	0.530628	0.652296	0.813478	0.415944	0.88729
group_2904	0.965081	1.19273	0.809133	0.418439	0.88729
group_17419	0.965081	1.19274	0.809132	0.418439	0.88729
group_1467	0.965081	1.19274	0.809132	0.418439	0.88729
group_19608	0.65678	0.824557	0.796524	0.425727	0.88729
group_12539	0.65678	0.824557	0.796524	0.425727	0.88729
group_4813	0.65678	0.824557	0.796524	0.425727	0.88729
gapB	0.65678	0.824557	0.796524	0.425727	0.88729
group_13829	-0.65678	0.824557	-0.796524	0.425727	0.88729
group_18871	-0.65678	0.824557	-0.796524	0.425727	0.88729
group_14716	-0.65678	0.824557	-0.796524	0.425727	0.88729
group_17364	-0.65678	0.824557	-0.796524	0.425727	0.88729
sbcC	-0.65678	0.824557	-0.796524	0.425727	0.88729
group_16312	0.65678	0.824557	0.796524	0.425727	0.88729
group_19536	0.65678	0.824557	0.796524	0.425727	0.88729
group_10256	-0.65678	0.824557	-0.796524	0.425727	0.88729
group_9437	-0.65678	0.824557	-0.796524	0.425727	0.88729
hemK	-0.65678	0.824557	-0.796524	0.425727	0.88729
group_19613	-0.65678	0.824557	-0.796524	0.425727	0.88729
group_13730	-0.65678	0.824557	-0.796524	0.425727	0.88729
group_13111	-0.65678	0.824557	-0.796524	0.425727	0.88729
group_14918	0.65678	0.824557	0.796524	0.425727	0.88729
group_14672	-0.65678	0.824557	-0.796524	0.425727	0.88729
group_2174	-0.65678	0.824557	-0.796524	0.425727	0.88729
group_8168	-0.65678	0.824557	-0.796524	0.425727	0.88729
group_5294	0.65678	0.824557	0.796524	0.425727	0.88729
group_17068	-0.65678	0.824557	-0.796524	0.425727	0.88729
group_10024	-0.65678	0.824557	-0.796524	0.425727	0.88729
group_14081	-0.65678	0.824557	-0.796524	0.425727	0.88729
group_5690	-0.65678	0.824557	-0.796524	0.425727	0.88729
group_11613	-0.65678	0.824557	-0.796524	0.425727	0.88729
group_13516	0.65678	0.824557	0.796524	0.425727	0.88729
group_18457	-0.65678	0.824557	-0.796524	0.425727	0.88729
group_20706	-0.65678	0.824557	-0.796524	0.425727	0.88729
group_17151	-0.65678	0.824557	-0.796524	0.425727	0.88729
ruvB	0.65678	0.824557	0.796524	0.425727	0.88729
group_17885	-0.65678	0.824557	-0.796524	0.425727	0.88729
group_9672	-0.65678	0.824557	-0.796524	0.425727	0.88729
group_9330	-0.65678	0.824557	-0.796524	0.425727	0.88729
thiE2	0.65678	0.824557	0.796524	0.425727	0.88729
group_11622	-0.65678	0.824557	-0.796524	0.425727	0.88729
group_16113	-0.65678	0.824557	-0.796524	0.425727	0.88729
group_1936	-0.65678	0.824557	-0.796524	0.425727	0.88729
group_18254	-0.65678	0.824557	-0.796524	0.425727	0.88729
group_7347	-0.65678	0.824557	-0.796524	0.425727	0.88729
group_20125	-0.65678	0.824557	-0.796524	0.425727	0.88729
rpsG	0.65678	0.824557	0.796524	0.425727	0.88729
ppiB	0.65678	0.824557	0.796524	0.425727	0.88729
group_13345	0.65678	0.824557	0.796524	0.425727	0.88729
group_134	-0.65678	0.824557	-0.796524	0.425727	0.88729
hom2	0.65678	0.824557	0.796524	0.425727	0.88729
group_16720	-0.65678	0.824557	-0.796524	0.425727	0.88729
group_19164	0.65678	0.824557	0.796524	0.425727	0.88729
group_21359	0.65678	0.824557	0.796524	0.425727	0.88729
group_19596	-0.65678	0.824557	-0.796524	0.425727	0.88729
group_2969	-0.65678	0.824557	-0.796524	0.425727	0.88729
group_3288	-0.65678	0.824557	-0.796524	0.425727	0.88729
group_5780	-0.65678	0.824557	-0.796524	0.425727	0.88729
group_21990	-0.900787	1.13508	-0.793588	0.427435	0.88729
group_9496	-0.900787	1.13508	-0.793588	0.427435	0.88729
group_10650	-0.900787	1.13508	-0.793588	0.427435	0.88729
group_9974	0.900787	1.13508	0.793588	0.427435	0.88729
group_893	-0.900787	1.13508	-0.793588	0.427435	0.88729
group_14005	-0.900787	1.13508	-0.793588	0.427435	0.88729
group_15662	-0.900787	1.13508	-0.793588	0.427435	0.88729
tufB_1	-0.900787	1.13508	-0.793588	0.427435	0.88729
group_11909	0.900787	1.13508	0.793588	0.427435	0.88729
group_1501	0.900787	1.13508	0.793588	0.427435	0.88729
group_16940	0.900787	1.13508	0.793588	0.427435	0.88729
group_11772	0.900787	1.13508	0.793588	0.427435	0.88729
[truncated: 3,266 more rows]

## Sheet: S4
Supplementary Table S4. Gene set enrichment analysis for results of logistic regression.
ID	Description	setSize	enrichmentScore	NES	pvalue	padjust	rank	leading_edge	core_enrichment
ko00190	Oxidative phosphorylation	15	0.869842	2.12362	0.000218914	0.0122131	160	tags=24%, list=3%, signal=23%	ntpG/ntpI/atpD/ntpB/ppaC/hydA
ko01200	Carbon metabolism	67	0.502592	1.71045	0.000959003	0.020657	899	tags=23%, list=17%, signal=19%	ato-1/acoB/cooS1/rpiB/fdhF/serA/ppaC/acoC/fwdE/pgk/glcK/fba2/pyc/bcd_1/tal/tklB/pfkB/pgi/dpaL/fbp/nadB/rpe/dpaL/nifJ/gap
ko01120	Microbial metabolism in diverse environments	199	0.370227	1.47056	0.0011108	0.020657	1245	tags=31%, list=24%, signal=25%	group_10292/ato-1/mngA/acoB/licR/cooS1/rpiB/fdhF/serA/group_3100/group_15830/ppaC/argD/group_10260/acoC/fwdE/group_18370/group_14018/mtlA/pyrK/group_14004/group_20309/pgk/hemB/glcK/fba2/pyc/cobA/leuC/group_7776/bcd_1/group_1934/dfa1/group_12907/group_4079/tal/group_11132/tklB/lysC/rnhA/pfkB/group_11374/pgi/group_7372/group_11044/fbp/nadB/group_607/asrA/asrB/MA20_09190/rpe/group_12912/thrC/group_1…
ko03010	Ribosome	25	0.658691	1.82493	0.00157764	0.022004	636	tags=24%, list=12%, signal=22%	rpsK/rpsS/rpsE/rpsL/rplO/rplB/rplA/rpmH/rpmD
ko01130	biosynthesis of antibiotics	118	0.414345	1.53482	0.00307456	0.0310079	922	tags=22%, list=18%, signal=19%	dxs/ato-1/acoB/ispD/rpiB/serA/argD/group_10260/lysN/acoC/purH/aspC/pgk/ilvC/glcK/fba2/argJ/group_7776/galU/tal/tklB/lysC/pabC/pfkB/group_11374/ilvB/pgi/group_7372/dpaL/glmS/argB/fbp/nadB/argC/rpe/dpaL/nifJ/gap/hom/group_15453
ko01210	2-Oxocarboxylic acid metabolism	19	0.681977	1.76852	0.00333482	0.0310079	799	tags=33%, list=15%, signal=28%	argD/lysN/aspC/ilvC/argJ/leuC/lysC/pabC/ilvB/argB/argC
ko00710	Carbon fixation in photosynthetic organisms	11	0.778931	1.75411	0.00475162	0.0378701	1223	tags=39%, list=23%, signal=30%	rpiB/pgk/fba2/tklB/fbp/rpe/gap/rpiB/rpe
ko00240	Pyrimidine metabolism	51	0.47881	1.54675	0.0110614	0.0771389	1117	tags=26%, list=21%, signal=21%	rpoC/dinG/carA/carB/holA/pyrK/cmr/cdd/thyX/dht/rpoB/carB/asrB/ybeY/dnaN/pnp/dnaX/punA/group_16780/group_1957/rpoB
ko00010	Glycolysis / Gluconeogenesis	65	0.438978	1.48574	0.0143198	0.0785017	1268	tags=34%, list=24%, signal=26%	bglF/bglA/acoB/group_2693/acoC/group_5099/pgk/glcK/fba2/bglC/pfkB/pgi/crr/fbp/bglF_1/group_16227/group_5371/nifJ/gap/adhE/bglA2/sucD/group_11175/bglH/group_16251/gutB/algC/pmmB/group_5374/lacC
ko02010	ABC transporters	110	0.378179	1.38743	0.0148262	0.0785017	437	tags=15%, list=8%, signal=14%	btuF/bcrA/group_19099/cysA2/nnrD/group_3540/group_5331/group_16371/group_5360/nnrD/group_2460/group_6689/group_20712/group_6589/group_1880/glnQ/proWX/group_6958/ssuB
ko01110	Biosynthesis of secondary metabolites	194	0.332719	1.31797	0.0154782	0.0785017	1054	tags=23%, list=20%, signal=19%	aroE/hemB/rpe/group_9958/group_13319/argG/group_11512/pfkB/argJ/purB/pgk/dapA/group_10889/cdsA/eno/ilvD/group_13053/gcvPA/phnX/group_11107/pgk/cysK/group_19072/glcK/ord/group_4472/group_11516/mdeA/adhE/acoC/group_11371/punA/purH/lysA/group_14578/hisZ/ribH/floX/yegS/argJ/hisG/hisC/dapD/ilvD/ltaE/thrC/pgi/group_10892/metH2/panB/ilvB/group_6087/glcK/acoB/group_10261/group_15096/group_1963/hisK/dxs/p…
ko00680	Methane metabolism	24	0.568165	1.56107	0.0197133	0.0834101	377	tags=19%, list=7%, signal=18%	group_10292/cooS1/fdhF/serA/ppaC/fwdE/fba2
ko03430	Mismatch repair	23	0.570803	1.55087	0.0203671	0.0834101	480	tags=14%, list=9%, signal=12%	xseA/dinG/pcrA/holA/yjcD
ko00020	Citrate cycle (TCA cycle)	14	0.664556	1.59259	0.0222029	0.0834101	384	tags=19%, list=7%, signal=18%	ato-1/acoB/acoC/pyc
ko00900	Terpenoid backbone biosynthesis	10	0.732236	1.61239	0.0224263	0.0834101	83	tags=17%, list=2%, signal=16%	dxs/ispD
ko00030	Pentose phosphate pathway	32	0.511338	1.50248	0.028866	0.100651	1268	tags=40%, list=24%, signal=30%	rpiB/group_15830/group_14004/fba2/deoB/tal/group_11132/tklB/pfkB/pgi/fbp/rpe/group_14000/rpiB/algC/rpe/pmmB/group_18142/lacC
ko03030	DNA replication	19	0.579691	1.50327	0.036016	0.118195	975	tags=26%, list=19%, signal=21%	dinG/dnaG/holA/rnhA/dnaN/rnhA/group_21315/dnaX
ko01230	Biosynthesis of amino acids	119	0.337218	1.25057	0.0605202	0.187577	1054	tags=26%, list=20%, signal=22%	aroE/glnA/rpe/group_9958/group_13319/argG/group_11512/pfkB/argJ/pgk/aspD/dapA/group_10889/eno/ilvD/group_13053/pgk/cysK/group_19072/ord/group_4472/group_11516/mdeA/group_11371/lysA/group_14578/hisZ/pyc/argJ/hisG/hisC/dapD/ilvD/ltaE/thrC/group_10892/metH2/ilvB/group_10261/group_14013/group_15096/hisK/group_3099
ko00620	Pyruvate metabolism	24	0.508987	1.39847	0.0663082	0.1947	384	tags=14%, list=7%, signal=13%	ato-1/acoB/ppaC/acoC/pyc
ko00561	Glycerolipid metabolism	11	-0.6511	-1.43393	0.0716679	0.199916	567	tags=29%, list=11%, signal=26%	glpK/yegS/plsX/glxK
ko00051	Fructose and mannose metabolism	76	0.358605	1.24915	0.0905569	0.234333	866	tags=18%, list=16%, signal=15%	mngA/licR/rpiB/group_15830/group_19553/group_18370/mtlA/group_20309/pgk/fba2/group_1934/group_4079/pfkB/fbp/group_607/group_1435/group_1680
ko00970	Aminoacyl-tRNA biosynthesis	29	0.462622	1.32834	0.0948158	0.234333	814	tags=26%, list=15%, signal=22%	tyrS/thrS/argS/proS/glnS/hisZ/selA/asnS/alaS/cysS
ko01212	Fatty acid metabolism	10	0.636607	1.40182	0.100812	0.234333	1299	tags=42%, list=25%, signal=31%	bcd_1/fabF/fabK/fabD/fabH
ko00250	Alanine, aspartate and glutamate metabolism	22	0.497041	1.33685	0.101076	0.234333	784	tags=25%, list=15%, signal=21%	purA/carA/carB/aspC/aspD/group_6088/glmS/nadB/carB/nadC
ko02040	Flagellar assembly	18	0.524159	1.33983	0.105008	0.234333	731	tags=22%, list=14%, signal=19%	motA/fliA/flgK/fliE/flgL
ko00640	Propanoate metabolism	10	0.618253	1.3614	0.123452	0.263116	138	tags=17%, list=3%, signal=16%	acoB/ppaC
ko03440	Homologous recombination	25	0.463037	1.28286	0.127338	0.263116	1031	tags=24%, list=20%, signal=19%	dinG/holA/recG/ruvB/dnaN/group_21315/dnaX/group_3923
ko00520	Amino sugar and nucleotide sugar metabolism	78	0.332115	1.15813	0.170249	0.335425	845	tags=23%, list=16%, signal=19%	bglF/group_2693/group_15830/group_19553/group_5099/glcK/group_2804/group_12019/murQ/nanE/tdh/galU/chiA1/group_11374/pgi/crr/glmS/bglF_1/group_16227/group_5371/group_12085/pgdA
ko02030	Bacterial chemotaxis	14	0.526878	1.26265	0.174358	0.335425	98	tags=5%, list=2%, signal=5%	motA
ko00650	Butanoate metabolism	19	0.462909	1.20043	0.209871	0.390287	964	tags=23%, list=18%, signal=19%	ato-1/group_15260/bcd_1/ilvB/nadB/nifJ/adhE
ko00052	Galactose metabolism	59	0.325868	1.08434	0.286254	0.483656	1126	tags=28%, list=21%, signal=22%	pmmB/group_18377/group_1678/group_1440/group_1928/group_1936/group_2673/pfkB/fruA/group_15456/group_12090/glcK/group_3645/fruA/group_20308/glcK/licR/group_4077
ko03070	Bacterial secretion system	20	0.42574	1.1197	0.288483	0.483656	544	tags=19%, list=10%, signal=17%	secY/group_11150/gspE/gspE/group_8218
ko00790	Folate biosynthesis	15	0.462032	1.128	0.297067	0.483656	859	tags=37%, list=16%, signal=31%	group_8601/moaA/pabC/folK/folP/mobA/group_12037
ko00270	Cysteine and methionine metabolism	30	0.378712	1.09497	0.299931	0.483656	1264	tags=39%, list=24%, signal=30%	group_15097/group_8262/aspC/aspD/group_17137/mtnN/lysC/pabC/hom/group_7043/metAA/luxS/group_3452/sdaB/hom/metH2
ko00230	Purine metabolism	57	0.324034	1.07039	0.305654	0.483656	976	tags=20%, list=19%, signal=17%	dnaE/group_4219/mazG/pnp/purB/rpoC/add/punA/purH/deoB/guaD/aroB/group_13592/purA/group_1963/group_3475
ko01220	Degradation of aromatic compounds	11	0.500498	1.12709	0.312095	0.483656	1176	tags=47%, list=22%, signal=37%	pyrK/rnhA/group_11044/rnhA/adhE/sucD/group_16251/gutB
ko00720	Carbon fixation pathways in prokaryotes	23	0.401532	1.09096	0.326321	0.492034	384	tags=12%, list=7%, signal=11%	cooS1/fdhF/ppaC/pyc
ko00920	Sulfur metabolism	17	0.430312	1.08114	0.350454	0.514517	1234	tags=42%, list=23%, signal=32%	pyrK/ssuB/asrA/asrB/metAA/group_16780/asrC/ssuA
ko00040	Pentose and glucuronate interconversions	12	0.462828	1.06432	0.376007	0.528752	1223	tags=50%, list=23%, signal=39%	mmyX/group_12019/galU/group_11374/rpe/fucA/gutB/rpe
ko01502	Vancomycin resistance	16	0.426353	1.05571	0.379105	0.528752	342	tags=43%, list=6%, signal=41%	group_12873/group_5318/group_5317/vanY/hpk31/atl/ddl/murF/murG
ko03420	Nucleotide excision repair	13	0.438111	1.02783	0.422406	0.574776	480	tags=27%, list=9%, signal=24%	pcrA/uvrA/mfd/yjcD
ko02060	Phosphotransferase system (PTS)	115	0.271748	1.00234	0.438924	0.583032	1064	tags=22%, list=20%, signal=18%	group_15441/group_2673/group_411/malX/celB/group_13996/group_16232/group_3014/fruA/celB/group_9988/licB/group_3645/group_16231/ptsI/group_3131/group_15828/fruA/crr/group_20308/group_19551/group_4289/mtlA/group_5366/licR/group_4077/group_5109
ko00500	Starch and sucrose metabolism	88	0.279084	0.991874	0.459725	0.58395	755	tags=24%, list=14%, signal=21%	malX/celB/group_16232/group_3014/mapA/celB/group_9988/glcK/licB/group_16231/group_10579/otsB2/group_1411/group_3131/crr/yhfE/pgi/treC/group_4289/group_4477/glcK/group_5366/group_5109/group_11803
ko00550	Peptidoglycan biosynthesis	13	0.425125	0.997364	0.460549	0.58395	342	tags=30%, list=6%, signal=28%	ddl/dacB/murF/murG/group_5616
ko00630	Glyoxylate and dicarboxylate metabolism	15	-0.399077	-0.952372	0.524107	0.617891	1207	tags=37%, list=23%, signal=28%	fdhF/fdhF/glnA/gcvPA/phnX/glxK
ko00220	Arginine biosynthesis	13	0.402791	0.944968	0.53531	0.617891	799	tags=23%, list=15%, signal=19%	argD/aspC/argJ/argB/argC
ko01503	Cationic antimicrobial peptide (CAMP) resistance	73	0.27683	0.956845	0.537476	0.617891	920	tags=21%, list=17%, signal=18%	group_7153/group_15558/group_9085/cwlD/group_3950/group_9807/group_1663/group_1119/group_17418/group_6495/group_3813/group_5052/group_17682/group_3461/group_1467/group_17419/lytC_3
ko02026	Biofilm formation - Escherichia coli	22	0.348784	0.938099	0.542134	0.617891	788	tags=23%, list=15%, signal=20%	yliE/yliE/group_5099/yliE/yliE/fliA/crr/yliE/bcsA/group_16227
ko00564	Glycerophospholipid metabolism	18	-0.375486	-0.937867	0.542695	0.617891	915	tags=35%, list=17%, signal=29%	cdsA/group_8346/eutA/group_17912/eutA/pldB/yegS/plsX
ko00760	Nicotinate and nicotinamide metabolism	13	0.395643	0.928199	0.560157	0.618235	1094	tags=37%, list=21%, signal=29%	mazG/nadE/cinA/punA/group_1963/nadK
ko00260	Glycine, serine and threonine metabolism	18	-0.367653	-0.918304	0.574877	0.618235	698	tags=20%, list=13%, signal=17%	cysK/mdeA/ltaE/thrC/glxK
ko02025	Biofilm formation - Pseudomonas aeruginosa	11	0.404108	0.910027	0.576242	0.618235	470	tags=15%, list=9%, signal=14%	ygeV
ko00330	Arginine and proline metabolism	16	0.365639	0.905378	0.592903	0.624108	895	tags=23%, list=17%, signal=19%	aspC/speB/group_17418/group_7372/group_17419
ko00770	Pantothenate and CoA biosynthesis	11	0.391018	0.880551	0.620734	0.627448	1003	tags=42%, list=19%, signal=34%	mazG/coaE/dht/ilvD/ilvD/panB/ilvB
ko00440	Phosphonate and phosphinate metabolism	10	0.395546	0.870999	0.626655	0.627448	438	tags=20%, list=8%, signal=18%	group_15112/phnH
ko00053	Ascorbate and aldarate metabolism	15	0.360542	0.880223	0.629816	0.627448	1325	tags=32%, list=25%, signal=24%	group_12019/group_607/MA20_09190/fucA/gatB/ulaA
ko02024	Quorum sensing	79	0.262168	0.916688	0.646701	0.632967	759	tags=18%, list=14%, signal=16%	oppC/group_7546/rbsB/secY/group_17409/group_7648/group_17116/group_13918/group_2596/spaT/group_9084/group_18461/spaG/group_3812/tcdA
ko00071	Fatty acid degradation	14	0.355629	0.852254	0.665869	0.640491	1176	tags=29%, list=22%, signal=23%	bcd_1/adhE/sucD/group_16251/gutB
ko01501	beta-Lactam resistance	20	0.325606	0.856345	0.680775	0.64373	597	tags=12%, list=11%, signal=11%	mrdA/group_2955/group_630
ko04112	Cell cycle - Caulobacter	16	0.338213	0.837465	0.701785	0.652537	676	tags=20%, list=13%, signal=18%	yliE/yliE/yliE/yliE/ycbZ/murG/yliE
ko00300	Lysine biosynthesis	55	0.265896	0.872792	0.72443	0.66255	1000	tags=26%, list=19%, signal=21%	group_13319/group_11512/dapA/group_10889/group_13053/ord/group_4472/group_11516/group_11371/lysA/dapD/group_10892/murF/group_10261/group_14013/group_3099
ko00670	One carbon pool by folate	12	0.347548	0.799222	0.741346	0.667085	698	tags=28%, list=13%, signal=24%	purH/thyX/metH2/metF
ko03018	RNA degradation	12	-0.3469	-0.781518	0.772231	0.672627	1552	tags=42%, list=29%, signal=30%	groL/deaD/dnaK/pnp/eno/glnD/dbpA
ko02020	Two-component system	108	-0.247304	-0.866086	0.781788	0.672627	1579	tags=34%, list=30%, signal=24%	vanS/yliE/yliE/group_12873/group_5318/yliE/group_5317/ypdB/yliE/vanY/spoIVB/group_4427/dltA/yliE/group_1883/group_22125/group_1544/group_1885/group_1407/group_1537/dnaA/hpk31/glnA/ctfA/vncS/group_216/group_18974/dltD/spaE/atl/group_7546/regB/rbsB/group_489/ygeV/group_13918/spaT/group_172/ddl/htrA/spoIVB/group_1622/group_18461/spaG/glnD/group_3812/group_12041
ko00860	Porphyrin and chlorophyll metabolism	23	0.291784	0.792774	0.791406	0.672627	1259	tags=28%, list=24%, signal=21%	group_15893/hemB/cobA/group_8830/cobQ/group_15890/cbiT/eutT
ko00450	Selenocompound metabolism	15	-0.323873	-0.772902	0.795731	0.672627	494	tags=29%, list=9%, signal=26%	selD/group_14578/metH2/selA/group_15096
ko03410	Base excision repair	13	0.313988	0.736631	0.83435	0.694746	1173	tags=28%, list=22%, signal=22%	xth/ligA/nth/recJ
ko05111	Biofilm formation - Vibrio cholerae	22	0.276319	0.743196	0.864859	0.709258	579	tags=21%, list=11%, signal=19%	group_16232/rbsB/group_8220/group_16231/crr/group_5109
ko00350	Tyrosine metabolism	12	0.301546	0.693436	0.877204	0.709258	481	tags=37%, list=9%, signal=34%	group_18918/group_16252/sucD/adhE/flr_2/hisC

## Sheet: S5
Supplementary Table S5. Log-likelihood ratio test results for comparison between M2a and M1a models. Genes are shown with their functional description in KEGG database.
gene	alternative gene name	Model2a recurrent	Model1a recurrent	pvalue recurrent	Model2a single	Model1a single	pvalue single	padjust recurrent	padjust single	ont	Description
group_13718	group_13718	-630.074	-606.139	4.56e-12	-708.047	-728.173	2.23e-10	1.30467e-10	2.2969e-08
group_2515	group_2515	-1190.73	-1226.14	3.93e-17	-1723.79	-1237	9.94e-214	1.55688e-15	5.1191e-211
group_988	group_988	-6188.39	-5584.18	9.07e-265	-4239.58	-4249.76	6.4e-06	6.67293e-263	0.000412
tyrB	group_15836	-1920.25	-1929.29	2.12e-05	-1600.51	-1600.51	0.996615	0.000321118	1	ko01210	2-Oxocarboxylic acid metabolism
cdd3	cdd3	-1216.12	-1239.78	6.02e-12	-1029.9	-1031.2	0.106126	1.63174e-10	1	ko02010	ABC transporters
fatC	group_9881	-1473.15	-1480.62	0.000110022	-1197.63	-1197.66	0.795568	0.00145285	1	ko02010	ABC transporters
opuCC	opuCC	-2176.86	-2181.95	0.00141298	-1941.01	-1941.11	0.655363	0.0145537	1	ko02010	ABC transporters
asnB	asnB	-8184.14	-8197.56	2.22e-07	-2346.5	-2347.95	0.087722	4.23444e-06	1	ko00250	Alanine, aspartate and glutamate metabolism
glsA	glsA	-1881.8	-1868.19	1.81e-07	-1192.73	-1192.73	0.97011	3.58519e-06	1	ko00250	Alanine, aspartate and glutamate metabolism
gltA	aspB	-2189.82	-2197.5	8.87e-05	-1729.02	-1729.02	0.996258	0.00123461	1	ko00250	Alanine, aspartate and glutamate metabolism
tyrB	group_15836	-1920.25	-1929.29	2.12e-05	-1600.51	-1600.51	0.996615	0.000321118	1	ko00250	Alanine, aspartate and glutamate metabolism
group_18063	group_18063	-1352.03	-1356.86	0.00189507	-1124.52	-1124.52	0.996615	0.0177448	1	ko00520	Amino sugar and nucleotide sugar metabolism
selA	group_11127	-1591.86	-1596.78	0.00171173	-1530.52	-1532.39	0.0532122	0.0166328	1	ko00970	Aminoacyl-tRNA biosynthesis
ybgG	group_1581	-5678.34	-5692.56	9.71e-08	-7068.89	-7039.05	1.11e-14	2.1742e-06	1.42912e-12
yjbJ	group_13827	-1049.75	-1134.15	1.35e-38	-1049.58	-1133.93	1.42e-38	6.9525e-37	3.6565e-36
prdF	prdF	-1328.83	-2106.59	0	-1255.23	-1255.23	0.96041	0	1	ko00330	Arginine and proline metabolism
rapL	group_16964	-1631.54	-1645.51	1.26e-07	-1247.64	-1247.67	0.806977	2.6574e-06	1	ko00330	Arginine and proline metabolism
tyrB	group_15836	-1920.25	-1929.29	2.12e-05	-1600.51	-1600.51	0.996615	0.000321118	1	ko00330	Arginine and proline metabolism
glsA	glsA	-1881.8	-1868.19	1.81e-07	-1192.73	-1192.73	0.97011	3.58519e-06	1	ko00220	Arginine biosynthesis
tyrB	group_15836	-1920.25	-1929.29	2.12e-05	-1600.51	-1600.51	0.996615	0.000321118	1	ko00220	Arginine biosynthesis
cheC	cheC	-1369.49	-1374.14	0.00228961	-667.78	-667.818	0.782737	0.0210562	1	ko02030	Bacterial chemotaxis
gltA	aspB	-2189.82	-2197.5	8.87e-05	-1729.02	-1729.02	0.996258	0.00123461	1	ko01230	Biosynthesis of amino acids
mtnN	mtnN	-3196.36	-3205.51	1.89e-05	-863.196	-863.248	0.745688	0.000294955	1	ko01230	Biosynthesis of amino acids
rapL	group_16964	-1631.54	-1645.51	1.26e-07	-1247.64	-1247.67	0.806977	2.6574e-06	1	ko01230	Biosynthesis of amino acids
tyrB	group_15836	-1920.25	-1929.29	2.12e-05	-1600.51	-1600.51	0.996615	0.000321118	1	ko01230	Biosynthesis of amino acids
accA	accA	-1380.92	-1384.86	0.0050052	-1181.49	-1181.56	0.696152	0.0409155	1	ko01110	Biosynthesis of secondary metabolites
asnB	asnB	-8184.14	-8197.56	2.22e-07	-2346.5	-2347.95	0.087722	4.23444e-06	1	ko01110	Biosynthesis of secondary metabolites
gltA	aspB	-2189.82	-2197.5	8.87e-05	-1729.02	-1729.02	0.996258	0.00123461	1	ko01110	Biosynthesis of secondary metabolites
gph	group_16673	-976.474	-980.963	0.00273237	-785.032	-785.218	0.542526	0.0242615	1	ko01110	Biosynthesis of secondary metabolites
hpt	hpt_2	-872.443	-876.802	0.00314909	-664.765	-664.774	0.893763	0.0270297	1	ko01110	Biosynthesis of secondary metabolites
rapL	group_16964	-1631.54	-1645.51	1.26e-07	-1247.64	-1247.67	0.806977	2.6574e-06	1	ko01110	Biosynthesis of secondary metabolites
tyrB	group_15836	-1920.25	-1929.29	2.12e-05	-1600.51	-1600.51	0.996615	0.000321118	1	ko01110	Biosynthesis of secondary metabolites
hydE	group_15785	-1589.26	-1596.77	0.000106373	-1419.92	-1419.92	0.998872	0.00144163	1	ko00780	Biotin metabolism
ccdA	group_7679	-1935.83	-1942.26	0.000334467	-1630.47	-1630.47	0.998404	0.00382779	1
vorB	group_10181	-2367.49	-2385.65	1.66e-09	-2277.71	-2265.99	1.29e-06	3.88591e-08	0.000110725	ko00650	Butanoate metabolism
vorB	group_10181	-2367.49	-2385.65	1.66e-09	-2277.71	-2265.99	1.29e-06	3.88591e-08	0.000110725	ko00720	Carbon fixation pathways in prokaryotes
chrA	chrA	-885.035	-889	0.00486226	-649.293	-649.459	0.564284	0.0403881	1
accA	accA	-1380.92	-1384.86	0.0050052	-1181.49	-1181.56	0.696152	0.0409155	1	ko00720	Carbon fixation pathways in prokaryotes
vorB	group_10181	-2367.49	-2385.65	1.66e-09	-2277.71	-2265.99	1.29e-06	3.88591e-08	0.000110725	ko01200	Carbon metabolism
accA	accA	-1380.92	-1384.86	0.0050052	-1181.49	-1181.56	0.696152	0.0409155	1	ko01200	Carbon metabolism
cysL	group_15093	-2330.55	-1403.04	0	-1200.27	-1200.34	0.714434	0	1
glsA	glsA	-1881.8	-1868.19	1.81e-07	-1192.73	-1192.73	0.97011	3.58519e-06	1	ko05230	Central carbon metabolism in cancer
vorB	group_10181	-2367.49	-2385.65	1.66e-09	-2277.71	-2265.99	1.29e-06	3.88591e-08	0.000110725	ko00020	Citrate cycle (TCA cycle)
fahA	group_18671	-1164.06	-1336.49	5.6e-77	-1149.54	-1149.54	0.997477	3.20444e-75	1
mtnN	mtnN	-3196.36	-3205.51	1.89e-05	-863.196	-863.248	0.745688	0.000294955	1	ko00270	Cysteine and methionine metabolism
tyrB	group_15836	-1920.25	-1929.29	2.12e-05	-1600.51	-1600.51	0.996615	0.000321118	1	ko00270	Cysteine and methionine metabolism
actI	group_20327	-792.855	-798.147	0.00114102	-660.584	-660.589	0.91592	0.0125027	1	ko01220	Degradation of aromatic compounds
glsA	glsA	-1881.8	-1868.19	1.81e-07	-1192.73	-1192.73	0.97011	3.58519e-06	1	ko00471	D-Glutamine and D-glutamate metabolism
hpt	hpt_2	-872.443	-876.802	0.00314909	-664.765	-664.774	0.893763	0.0270297	1	ko00983	Drug metabolism - other enzymes
accA	accA	-1380.92	-1384.86	0.0050052	-1181.49	-1181.56	0.696152	0.0409155	1	ko00061	Fatty acid biosynthesis
accA	accA	-1380.92	-1384.86	0.0050052	-1181.49	-1181.56	0.696152	0.0409155	1	ko01212	Fatty acid metabolism
folC	folC	-2567.69	-1793.41	0	-1588.34	-1588.34	0.983417	0	1	ko00790	Folate biosynthesis
group_18063	group_18063	-1352.03	-1356.86	0.00189507	-1124.52	-1124.52	0.996615	0.0177448	1	ko00051	Fructose and mannose metabolism
xylA	xylA	-2168.38	-2137.6	4.29e-15	-1749.36	-1749.36	0.978327	1.29962e-13	1	ko00051	Fructose and mannose metabolism
glsA	glsA	-1881.8	-1868.19	1.81e-07	-1192.73	-1192.73	0.97011	3.58519e-06	1	ko04727	GABAergic synapse
glsA	glsA	-1881.8	-1868.19	1.81e-07	-1192.73	-1192.73	0.97011	3.58519e-06	1	ko04724	Glutamatergic synapse
vorB	group_10181	-2367.49	-2385.65	1.66e-09	-2277.71	-2265.99	1.29e-06	3.88591e-08	0.000110725	ko00010	Glycolysis / Gluconeogenesis
gph	group_16673	-976.474	-980.963	0.00273237	-785.032	-785.218	0.542526	0.0242615	1	ko00630	Glyoxylate and dicarboxylate metabolism
tyrB	group_15836	-1920.25	-1929.29	2.12e-05	-1600.51	-1600.51	0.996615	0.000321118	1	ko00950	Isoquinoline alkaloid biosynthesis
vorB	group_10181	-2367.49	-2385.65	1.66e-09	-2277.71	-2265.99	1.29e-06	3.88591e-08	0.000110725	ko01100	Metabolic pathways
accA	accA	-1380.92	-1384.86	0.0050052	-1181.49	-1181.56	0.696152	0.0409155	1	ko01100	Metabolic pathways
actI	group_20327	-792.855	-798.147	0.00114102	-660.584	-660.589	0.91592	0.0125027	1	ko01100	Metabolic pathways
asnB	asnB	-8184.14	-8197.56	2.22e-07	-2346.5	-2347.95	0.087722	4.23444e-06	1	ko01100	Metabolic pathways
csdA	group_16243	-1629.32	-2019.01	1.63e-171	-1629.16	-1629.17	0.908607	1.04931e-169	1	ko01100	Metabolic pathways
dacF	dacF	-2421.3	-2439.49	1.62e-09	-1568.06	-1570.12	0.0423654	3.88591e-08	0.872727	ko01100	Metabolic pathways
folC	folC	-2567.69	-1793.41	0	-1588.34	-1588.34	0.983417	0	1	ko01100	Metabolic pathways
glsA	glsA	-1881.8	-1868.19	1.81e-07	-1192.73	-1192.73	0.97011	3.58519e-06	1	ko01100	Metabolic pathways
group_10164	group_10164	-1756.85	-2871.72	0	-1744.02	-1744.01	0.868489	0	1
group_10312	group_10312	-554.087	-589.245	5.05e-17	-576.302	-576.559	0.473551	1.85768e-15	1
group_11117	group_11117	-1400.3	-1406.83	0.000301964	-984.851	-984.851	1	0.00353435	1
group_11204	group_11204	-958.066	-1603.25	1.39e-282	-837.266	-837.266	0.998872	1.19308e-280	1
group_12673	group_12673	-2137.41	-2145.99	3.43e-05	-1806.52	-1806.52	0.963414	0.0005047	1
group_13031	group_13031	-1233.05	-1240.28	0.000143988	-888.09	-888.775	0.24175	0.00185385	1
group_14118	group_14118	-1495.76	-1500.1	0.00322737	-1340.02	-1340.34	0.41884	0.0272474	1
group_15934	group_15934	-978.194	-984.73	0.000299828	-850.998	-853.383	0.0289674	0.00353435	0.810286
group_16247	group_16247	-629.802	-617.984	1.16e-06	-647.501	-648.601	0.137989	2.06e-05	1
group_16573	group_16573	-1159.06	-1164.21	0.00133385	-1007.1	-1009.33	0.0347493	0.0140191	0.828962
group_16778	group_16778	-2019.96	-2033.9	1.29e-07	-1381.67	-1381.7	0.802844	2.6574e-06	1
group_17348	group_17348	-1992.81	-2004.21	1.8e-06	-1731.92	-1731.92	0.997477	3.09e-05	1
gltA	aspB	-2189.82	-2197.5	8.87e-05	-1729.02	-1729.02	0.996258	0.00123461	1	ko01100	Metabolic pathways
gph	group_16673	-976.474	-980.963	0.00273237	-785.032	-785.218	0.542526	0.0242615	1	ko01100	Metabolic pathways
group_18063	group_18063	-1352.03	-1356.86	0.00189507	-1124.52	-1124.52	0.996615	0.0177448	1	ko01100	Metabolic pathways
hpt	hpt_2	-872.443	-876.802	0.00314909	-664.765	-664.774	0.893763	0.0270297	1	ko01100	Metabolic pathways
hydE	group_15785	-1589.26	-1596.77	0.000106373	-1419.92	-1419.92	0.998872	0.00144163	1	ko01100	Metabolic pathways
mtnN	mtnN	-3196.36	-3205.51	1.89e-05	-863.196	-863.248	0.745688	0.000294955	1	ko01100	Metabolic pathways
group_18399	group_18399	-1402.71	-1409.9	0.000149782	-1183.86	-1183.86	0.973856	0.00188141	1
group_19060	group_19060	-1031.83	-1036.67	0.0018555	-962.188	-963.604	0.092326	0.017696	1
group_19592	group_19592	-425.805	-429.573	0.00604877	-376.107	-376.107	0.99323	0.0486737	1
group_20526	group_20526	-1034.77	-1039.29	0.00263989	-893.224	-893.23	0.915224	0.0238516	1
group_2519	group_2519	-1869.63	-1874.62	0.0015952	-1748.45	-1753.09	0.0023068	0.0157986	0.1188
group_2853	group_2853	-1422.55	-2180.78	0	-1094.62	-1095.4	0.21309	0	1
group_4751	group_4751	-834.84	-857.375	1.9e-11	-819.644	-821.939	0.0321474	4.8925e-10	0.827795
group_5387	group_5387	-1441.63	-1446.83	0.00126316	-1229.46	-1229.46	0.957724	0.0135527	1
group_7109	group_7109	-2753.82	-2759.44	0.000801212	-2408.85	-2408.85	1	0.00897009	1
group_7182	group_7182	-1548	-1559.06	2.56e-06	-1176.26	-1176.65	0.380398	4.2529e-05	1
group_8303	group_8303	-788.387	-793.437	0.00148365	-654.374	-654.697	0.422033	0.0149819	1
group_8566	group_8566	-1466.3	-1383.75	8.64e-38	-1095.71	-1095.71	0.998872	4.04509e-36	1
gutM	gutM	-670.804	-702.842	1.2e-15	-553.603	-553.603	0.98764	3.8625e-14	1
prdF	prdF	-1328.83	-2106.59	0	-1255.23	-1255.23	0.96041	0	1	ko01100	Metabolic pathways
tyrB	group_15836	-1920.25	-1929.29	2.12e-05	-1600.51	-1600.51	0.996615	0.000321118	1	ko01100	Metabolic pathways
xylA	xylA	-2168.38	-2137.6	4.29e-15	-1749.36	-1749.36	0.978327	1.29962e-13	1	ko01100	Metabolic pathways
vorB	group_10181	-2367.49	-2385.65	1.66e-09	-2277.71	-2265.99	1.29e-06	3.88591e-08	0.000110725	ko01120	Microbial metabolism in diverse environments
accA	accA	-1380.92	-1384.86	0.0050052	-1181.49	-1181.56	0.696152	0.0409155	1	ko01120	Microbial metabolism in diverse environments
actI	group_20327	-792.855	-798.147	0.00114102	-660.584	-660.589	0.91592	0.0125027	1	ko01120	Microbial metabolism in diverse environments
gltA	aspB	-2189.82	-2197.5	8.87e-05	-1729.02	-1729.02	0.996258	0.00123461	1	ko01120	Microbial metabolism in diverse environments
group_18063	group_18063	-1352.03	-1356.86	0.00189507	-1124.52	-1124.52	0.996615	0.0177448	1	ko01120	Microbial metabolism in diverse environments
glsA	glsA	-1881.8	-1868.19	1.81e-07	-1192.73	-1192.73	0.97011	3.58519e-06	1	ko05206	MicroRNAs in cancer
gltA	aspB	-2189.82	-2197.5	8.87e-05	-1729.02	-1729.02	0.996258	0.00123461	1	ko00910	Nitrogen metabolism
tyrB	group_15836	-1920.25	-1929.29	2.12e-05	-1600.51	-1600.51	0.996615	0.000321118	1	ko00401	Novobiocin biosynthesis
xylA	xylA	-2168.38	-2137.6	4.29e-15	-1749.36	-1749.36	0.978327	1.29962e-13	1	ko00040	Pentose and glucuronate interconversions
group_18063	group_18063	-1352.03	-1356.86	0.00189507	-1124.52	-1124.52	0.996615	0.0177448	1	ko00030	Pentose phosphate pathway
dacF	dacF	-2421.3	-2439.49	1.62e-09	-1568.06	-1570.12	0.0423654	3.88591e-08	0.872727	ko00550	Peptidoglycan biosynthesis
tyrB	group_15836	-1920.25	-1929.29	2.12e-05	-1600.51	-1600.51	0.996615	0.000321118	1	ko00360	Phenylalanine metabolism
tyrB	group_15836	-1920.25	-1929.29	2.12e-05	-1600.51	-1600.51	0.996615	0.000321118	1	ko00400	Phenylalanine, tyrosine and tryptophan biosynthesis
group_18063	group_18063	-1352.03	-1356.86	0.00189507	-1124.52	-1124.52	0.996615	0.0177448	1	ko02060	Phosphotransferase system (PTS)
accA	accA	-1380.92	-1384.86	0.0050052	-1181.49	-1181.56	0.696152	0.0409155	1	ko00640	Propanoate metabolism
glsA	glsA	-1881.8	-1868.19	1.81e-07	-1192.73	-1192.73	0.97011	3.58519e-06	1	ko04964	Proximal tubule bicarbonate reclamation
hpt	hpt_2	-872.443	-876.802	0.00314909	-664.765	-664.774	0.893763	0.0270297	1	ko00230	Purine metabolism
vorB	group_10181	-2367.49	-2385.65	1.66e-09	-2277.71	-2265.99	1.29e-06	3.88591e-08	0.000110725	ko00620	Pyruvate metabolism
accA	accA	-1380.92	-1384.86	0.0050052	-1181.49	-1181.56	0.696152	0.0409155	1	ko00620	Pyruvate metabolism
sigG	sigG	-1108.38	-1112.13	0.00619622	-962.744	-962.744	0.987537	0.0490931	1
spoIIE	spoIIE	-5026.19	-5036.58	5.14e-06	-3164.46	-3166.57	0.0401207	8.27219e-05	0.860924
tcdB	tcdB	-32438	-32479.7	7.06e-20	-19649.4	-19652.5	0.0131473	3.02992e-18	0.398286	ko02024	Quorum sensing
actI	group_20327	-792.855	-798.147	0.00114102	-660.584	-660.589	0.91592	0.0125027	1	ko00740	Riboflavin metabolism
rnr	rnr	-5404.33	-5436.85	7.34e-16	-2673.57	-2673.59	0.810563	2.52007e-14	1	ko03018	RNA degradation
selA	group_11127	-1591.86	-1596.78	0.00171173	-1530.52	-1532.39	0.0532122	0.0166328	1	ko00450	Selenocompound metabolism
csdA	group_16243	-1629.32	-2019.01	1.63e-171	-1629.16	-1629.17	0.908607	1.04931e-169	1	ko04122	Sulfur relay system
csdA	group_16243	-1629.32	-2019.01	1.63e-171	-1629.16	-1629.17	0.908607	1.04931e-169	1	ko00730	Thiamine metabolism
hpt	hpt_2	-872.443	-876.802	0.00314909	-664.765	-664.774	0.893763	0.0270297	1	ko00730	Thiamine metabolism
tyrB	group_15836	-1920.25	-1929.29	2.12e-05	-1600.51	-1600.51	0.996615	0.000321118	1	ko00960	Tropane, piperidine and pyridine alkaloid biosynthesis
regB	group_7942	-1950.69	-1964	2.47e-07	-1774.63	-1778.31	0.00661222	4.54304e-06	0.242607	ko02020	Two-component system
actI	group_20327	-792.855	-798.147	0.00114102	-660.584	-660.589	0.91592	0.0125027	1	ko00350	Tyrosine metabolism
tyrB	group_15836	-1920.25	-1929.29	2.12e-05	-1600.51	-1600.51	0.996615	0.000321118	1	ko00350	Tyrosine metabolism
vorB	group_10181	-2367.49	-2385.65	1.66e-09	-2277.71	-2265.99	1.29e-06	3.88591e-08	0.000110725	ko00280	Valine, leucine and isoleucine degradation
vorB	group_10181	-2367.49	-2385.65	1.66e-09	-2277.71	-2265.99	1.29e-06	3.88591e-08	0.000110725	ko01130
accA	accA	-1380.92	-1384.86	0.0050052	-1181.49	-1181.56	0.696152	0.0409155	1	ko01130
gltA	aspB	-2189.82	-2197.5	8.87e-05	-1729.02	-1729.02	0.996258	0.00123461	1	ko01130
gph	group_16673	-976.474	-980.963	0.00273237	-785.032	-785.218	0.542526	0.0242615	1	ko01130
hpt	hpt_2	-872.443	-876.802	0.00314909	-664.765	-664.774	0.893763	0.0270297	1	ko01130
rapL	group_16964	-1631.54	-1645.51	1.26e-07	-1247.64	-1247.67	0.806977	2.6574e-06	1	ko01130
tyrB	group_15836	-1920.25	-1929.29	2.12e-05	-1600.51	-1600.51	0.996615	0.000321118	1	ko01130
ybdN	group_12774	-1931.28	-1937.85	0.00029035	-1863.21	-1865.33	0.0394423	0.00353435	0.860924
yhhT	group_18844	-1590.97	-1595.37	0.00299881	-1466.86	-1466.86	0.992021	0.0261761	1
ywaF	group_12036	-1572.49	-1580.98	3.78e-05	-895.991	-897.476	0.084852	0.00054075	1
group_14482	group_14482	-1208.33	-1208.33	0.984123	-2350.02	-2404.49	1.67e-25	1	2.86683e-23
thrE	group_16839	-1018.87	-1018.87	0.985332	-1546.15	-1557.42	2.05e-06	1	0.000150821
aatB	group_15868	-984.597	-984.55	0.758386	-984.454	-984.454	0.995487	1	1
abfD	abfD	-1978.88	-1980.3	0.0924594	-1904.34	-1904.34	0.987537	0.41341	1	ko01200	Carbon metabolism
abfD	abfD	-1978.88	-1980.3	0.0924594	-1904.34	-1904.34	0.987537	0.41341	1	ko00720	Carbon fixation pathways in prokaryotes
abfD	abfD	-1978.88	-1980.3	0.0924594	-1904.34	-1904.34	0.987537	0.41341	1	ko01100	Metabolic pathways
abfD	abfD	-1978.88	-1980.3	0.0924594	-1904.34	-1904.34	0.987537	0.41341	1	ko00650	Butanoate metabolism
abfD	abfD	-1978.88	-1980.3	0.0924594	-1904.34	-1904.34	0.987537	0.41341	1	ko01120	Microbial metabolism in diverse environments
accB	accB	-566.447	-566.477	0.804272	-566.374	-566.374	0.99323	1	1	ko01110	Biosynthesis of secondary metabolites
accB	accB	-566.447	-566.477	0.804272	-566.374	-566.374	0.99323	1	1	ko00061	Fatty acid biosynthesis
accB	accB	-566.447	-566.477	0.804272	-566.374	-566.374	0.99323	1	1	ko00720	Carbon fixation pathways in prokaryotes
accB	accB	-566.447	-566.477	0.804272	-566.374	-566.374	0.99323	1	1	ko01200	Carbon metabolism
accB	accB	-566.447	-566.477	0.804272	-566.374	-566.374	0.99323	1	1	ko00020	Citrate cycle (TCA cycle)
accB	accB	-566.447	-566.477	0.804272	-566.374	-566.374	0.99323	1	1	ko01100	Metabolic pathways
accB	accB	-566.447	-566.477	0.804272	-566.374	-566.374	0.99323	1	1	ko01130
accB	accB	-566.447	-566.477	0.804272	-566.374	-566.374	0.99323	1	1	ko00620	Pyruvate metabolism
accB	accB	-566.447	-566.477	0.804272	-566.374	-566.374	0.99323	1	1	ko00010	Glycolysis / Gluconeogenesis
accB	accB	-566.447	-566.477	0.804272	-566.374	-566.374	0.99323	1	1	ko01212	Fatty acid metabolism
accB	accB	-566.447	-566.477	0.804272	-566.374	-566.374	0.99323	1	1	ko01120	Microbial metabolism in diverse environments
accB	accB	-566.447	-566.477	0.804272	-566.374	-566.374	0.99323	1	1	ko00640	Propanoate metabolism
accD	accD	-1073.72	-1073.72	1	-1073.43	-1073.6	0.563104	1	1	ko01100	Metabolic pathways
accD	accD	-1073.72	-1073.72	1	-1073.43	-1073.6	0.563104	1	1	ko00640	Propanoate metabolism
accD	accD	-1073.72	-1073.72	1	-1073.43	-1073.6	0.563104	1	1	ko00061	Fatty acid biosynthesis
accD	accD	-1073.72	-1073.72	1	-1073.43	-1073.6	0.563104	1	1	ko01120	Microbial metabolism in diverse environments
accD	accD	-1073.72	-1073.72	1	-1073.43	-1073.6	0.563104	1	1	ko01110	Biosynthesis of secondary metabolites
accD	accD	-1073.72	-1073.72	1	-1073.43	-1073.6	0.563104	1	1	ko01130
accD	accD	-1073.72	-1073.72	1	-1073.43	-1073.6	0.563104	1	1	ko01200	Carbon metabolism
accD	accD	-1073.72	-1073.72	1	-1073.43	-1073.6	0.563104	1	1	ko00720	Carbon fixation pathways in prokaryotes
accD	accD	-1073.72	-1073.72	1	-1073.43	-1073.6	0.563104	1	1	ko01212	Fatty acid metabolism
accD	accD	-1073.72	-1073.72	1	-1073.43	-1073.6	0.563104	1	1	ko00620	Pyruvate metabolism
ackA	ackA	-1469.23	-1469.23	0.978712	-1469.12	-1469.04	0.69381	1	1	ko01200	Carbon metabolism
ackA	ackA	-1469.23	-1469.23	0.978712	-1469.12	-1469.04	0.69381	1	1	ko00720	Carbon fixation pathways in prokaryotes
ackA	ackA	-1469.23	-1469.23	0.978712	-1469.12	-1469.04	0.69381	1	1	ko00680	Methane metabolism
ackA	ackA	-1469.23	-1469.23	0.978712	-1469.12	-1469.04	0.69381	1	1	ko01100	Metabolic pathways
ackA	ackA	-1469.23	-1469.23	0.978712	-1469.12	-1469.04	0.69381	1	1	ko00430	Taurine and hypotaurine metabolism
ackA	ackA	-1469.23	-1469.23	0.978712	-1469.12	-1469.04	0.69381	1	1	ko00620	Pyruvate metabolism
ackA	ackA	-1469.23	-1469.23	0.978712	-1469.12	-1469.04	0.69381	1	1	ko00640	Propanoate metabolism
ackA	ackA	-1469.23	-1469.23	0.978712	-1469.12	-1469.04	0.69381	1	1	ko01120	Microbial metabolism in diverse environments
anmK	group_18809	-1591.02	-1593.87	0.0169901	-1445.75	-1445.75	0.998872	0.108023	1	ko00520	Amino sugar and nucleotide sugar metabolism
anmK	group_18809	-1591.02	-1593.87	0.0169901	-1445.75	-1445.75	0.998872	0.108023	1	ko01100	Metabolic pathways
apt	apt	-644.659	-644.659	0.979044	-644.58	-644.522	0.733558	1	1	ko00230	Purine metabolism
apt	apt	-644.659	-644.659	0.979044	-644.58	-644.522	0.733558	1	1	ko01100	Metabolic pathways
apt	apt	-644.659	-644.659	0.979044	-644.58	-644.522	0.733558	1	1	ko01110	Biosynthesis of secondary metabolites
aroC	aroC	-1408.23	-1409.97	0.0623116	-1393.72	-1393.72	0.996808	0.30274	1	ko01130
aroC	aroC	-1408.23	-1409.97	0.0623116	-1393.72	-1393.72	0.996808	0.30274	1	ko00400	Phenylalanine, tyrosine and tryptophan biosynthesis
aroC	aroC	-1408.23	-1409.97	0.0623116	-1393.72	-1393.72	0.996808	0.30274	1	ko01230	Biosynthesis of amino acids
aroC	aroC	-1408.23	-1409.97	0.0623116	-1393.72	-1393.72	0.996808	0.30274	1	ko01110	Biosynthesis of secondary metabolites
aroC	aroC	-1408.23	-1409.97	0.0623116	-1393.72	-1393.72	0.996808	0.30274	1	ko01100	Metabolic pathways
aroF	group_16510	-1261.95	-1261.99	0.787545	-1261.73	-1261.73	0.973494	1	1	ko01100	Metabolic pathways
aroF	group_16510	-1261.95	-1261.99	0.787545	-1261.73	-1261.73	0.973494	1	1	ko00400	Phenylalanine, tyrosine and tryptophan biosynthesis
aroF	group_16510	-1261.95	-1261.99	0.787545	-1261.73	-1261.73	0.973494	1	1	ko01230	Biosynthesis of amino acids
aroF	group_16510	-1261.95	-1261.99	0.787545	-1261.73	-1261.73	0.973494	1	1	ko01110	Biosynthesis of secondary metabolites
aroF	group_16510	-1261.95	-1261.99	0.787545	-1261.73	-1261.73	0.973494	1	1	ko01130
artQ	group_19625	-750.441	-750.426	0.860379	-750.367	-750.333	0.791888	1	1	ko02010	ABC transporters
asd	asd	-1250.16	-1250.16	0.998404	-1250.12	-1250.12	0.998872	1	1	ko01110	Biosynthesis of secondary metabolites
asd	asd	-1250.16	-1250.16	0.998404	-1250.12	-1250.12	0.998872	1	1	ko01100	Metabolic pathways
asd	asd	-1250.16	-1250.16	0.998404	-1250.12	-1250.12	0.998872	1	1	ko01130
asd	asd	-1250.16	-1250.16	0.998404	-1250.12	-1250.12	0.998872	1	1	ko00261	Monobactam biosynthesis
asd	asd	-1250.16	-1250.16	0.998404	-1250.12	-1250.12	0.998872	1	1	ko01230	Biosynthesis of amino acids
asd	asd	-1250.16	-1250.16	0.998404	-1250.12	-1250.12	0.998872	1	1	ko00260	Glycine, serine and threonine metabolism
asd	asd	-1250.16	-1250.16	0.998404	-1250.12	-1250.12	0.998872	1	1	ko01120	Microbial metabolism in diverse environments
asd	asd	-1250.16	-1250.16	0.998404	-1250.12	-1250.12	0.998872	1	1	ko01210	2-Oxocarboxylic acid metabolism
asd	asd	-1250.16	-1250.16	0.998404	-1250.12	-1250.12	0.998872	1	1	ko00300	Lysine biosynthesis
asd	asd	-1250.16	-1250.16	0.998404	-1250.12	-1250.12	0.998872	1	1	ko00270	Cysteine and methionine metabolism
atpE	atpE	-305.943	-305.943	0.987135	-305.911	-305.911	0.989908	1	1	ko00195	Photosynthesis
atpE	atpE	-305.943	-305.943	0.987135	-305.911	-305.911	0.989908	1	1	ko00190	Oxidative phosphorylation
atpE	atpE	-305.943	-305.943	0.987135	-305.911	-305.911	0.989908	1	1	ko01100	Metabolic pathways
atpI2	atpI	-474.738	-474.738	0.990695	-474.559	-474.694	0.602549	1	1
bcd	bcd2	-1448.5	-1448.5	0.984653	-1448.34	-1448.34	0.996808	1	1	ko01120	Microbial metabolism in diverse environments
bcd	bcd2	-1448.5	-1448.5	0.984653	-1448.34	-1448.34	0.996808	1	1	ko01212	Fatty acid metabolism
bcd	bcd2	-1448.5	-1448.5	0.984653	-1448.34	-1448.34	0.996808	1	1	ko00280	Valine, leucine and isoleucine degradation
bcd	bcd2	-1448.5	-1448.5	0.984653	-1448.34	-1448.34	0.996808	1	1	ko00650	Butanoate metabolism
bcd	bcd2	-1448.5	-1448.5	0.984653	-1448.34	-1448.34	0.996808	1	1	ko00071	Fatty acid degradation
bcd	bcd2	-1448.5	-1448.5	0.984653	-1448.34	-1448.34	0.996808	1	1	ko01100	Metabolic pathways
bcd	bcd2	-1448.5	-1448.5	0.984653	-1448.34	-1448.34	0.996808	1	1	ko01200	Carbon metabolism
bcd	bcd2	-1448.5	-1448.5	0.984653	-1448.34	-1448.34	0.996808	1	1	ko01110	Biosynthesis of secondary metabolites
bglH	ascB	-2139.86	-2140.48	0.263553	-2081.11	-2081.11	0.990833	0.85905	1	ko00500	Starch and sucrose metabolism
bglH	ascB	-2139.86	-2140.48	0.263553	-2081.11	-2081.11	0.990833	0.85905	1	ko00010	Glycolysis / Gluconeogenesis
blaI	blaI	-483.854	-484.031	0.551808	-483.798	-483.976	0.551377	1	1	ko01501	beta-Lactam resistance
bltR	group_15805	-1119.53	-1119.53	1	-1118.32	-1119.44	0.132974	1	1
cadX	group_19761	-467.003	-466.97	0.799122	-466.788	-466.788	1	1	1
cbiA	group_20328	-345.963	-345.963	0.998404	-345.913	-345.913	0.998404	1	1	ko01100	Metabolic pathways
cbiA	group_20328	-345.963	-345.963	0.998404	-345.913	-345.913	0.998404	1	1	ko01120	Microbial metabolism in diverse environments
cbiA	group_20328	-345.963	-345.963	0.998404	-345.913	-345.913	0.998404	1	1	ko00860	Porphyrin and chlorophyll metabolism
cbiA	cbiA	-1727.98	-1727.99	0.95971	-1764.01	-1764.01	0.998046	1	1	ko01100	Metabolic pathways
cbiA	cbiA	-1727.98	-1727.99	0.95971	-1764.01	-1764.01	0.998046	1	1	ko01120	Microbial metabolism in diverse environments
cbiA	cbiA	-1727.98	-1727.99	0.95971	-1764.01	-1764.01	0.998046	1	1	ko00860	Porphyrin and chlorophyll metabolism
cbiN	cbiN	-458.724	-458.725	0.991481	-425.912	-425.912	0.992431	1	1	ko02010	ABC transporters
cbpE	group_12516	-1672.54	-1676.24	0.00653834	-1468.16	-1468.21	0.759811	0.0510189	1
cfa	group_11713	-1549.52	-1550.24	0.229634	-1552.5	-1553.24	0.22624	0.799065	1
chbF	celF	-1695.14	-1695.14	0.975645	-1674.53	-1674.53	0.99563	1	1	ko00010	Glycolysis / Gluconeogenesis
chbF	celF	-1695.14	-1695.14	0.975645	-1674.53	-1674.53	0.99563	1	1	ko00500	Starch and sucrose metabolism
cheD	cheD	-615.303	-615.304	0.988604	-615.189	-615.189	0.988604	1	1	ko02030	Bacterial chemotaxis
cheW2	cheW	-650.607	-650.608	0.986135	-650.522	-650.522	0.998872	1	1	ko02030	Bacterial chemotaxis
cheW2	cheW	-650.607	-650.608	0.986135	-650.522	-650.522	0.998872	1	1	ko02020	Two-component system
clcA	clcA	-900.34	-900.34	0.997477	-1051.81	-1056.02	0.00372333	1	0.161128
cmoA	ubiG	-1001.22	-1001.22	0.996808	-993.248	-993.248	0.997477	1	1
coaX	group_21151	-967.964	-967.964	0.987036	-967.853	-967.827	0.818112	1	1	ko01100	Metabolic pathways
coaX	group_21151	-967.964	-967.964	0.987036	-967.853	-967.827	0.818112	1	1	ko00770	Pantothenate and CoA biosynthesis
cobT	cobT	-1364.55	-1364.55	0.997743	-1336.15	-1336.15	0.984612	1	1	ko01100	Metabolic pathways
cobT	cobT	-1364.55	-1364.55	0.997743	-1336.15	-1336.15	0.984612	1	1	ko00860	Porphyrin and chlorophyll metabolism
cobT	cobT	-1364.55	-1364.55	0.997743	-1336.15	-1336.15	0.984612	1	1	ko01120	Microbial metabolism in diverse environments
CP_0141	group_19489	-1053.64	-1056.8	0.0118838	-884.061	-884.061	0.988887	0.0794828	1
crr	crr	-600.283	-599.874	0.365749	-599.825	-599.857	0.802068	1	1	ko00010	Glycolysis / Gluconeogenesis
crr	crr	-600.283	-599.874	0.365749	-599.825	-599.857	0.802068	1	1	ko02060	Phosphotransferase system (PTS)
crr	crr	-600.283	-599.874	0.365749	-599.825	-599.857	0.802068	1	1	ko00500	Starch and sucrose metabolism
crr	crr	-600.283	-599.874	0.365749	-599.825	-599.857	0.802068	1	1	ko00520	Amino sugar and nucleotide sugar metabolism
crr	crr	-600.283	-599.874	0.365749	-599.825	-599.857	0.802068	1	1	ko02026	Biofilm formation - Escherichia coli
crr	crr	-600.283	-599.874	0.365749	-599.825	-599.857	0.802068	1	1	ko05111	Biofilm formation - Vibrio cholerae
cspC	cspC_1	-2167.91	-2167.94	0.805767	-2167.7	-2167.73	0.813439	1	1
cstA	group_11809	-2049.65	-2050.23	0.284908	-2049.5	-2050.06	0.289157	0.905728	1
ctfB	ctfB	-836.965	-836.965	1	-836.813	-836.813	1	1	1	ko00650	Butanoate metabolism
ctfB	ctfB	-836.965	-836.965	1	-836.813	-836.813	1	1	1	ko00640	Propanoate metabolism
ctfB	ctfB	-836.965	-836.965	1	-836.813	-836.813	1	1	1	ko00072	Synthesis and degradation of ketone bodies
ctfB	ctfB	-836.965	-836.965	1	-836.813	-836.813	1	1	1	ko00280	Valine, leucine and isoleucine degradation
ctfB	ctfB	-836.965	-836.965	1	-836.813	-836.813	1	1	1	ko00310	Lysine degradation
ctfB	ctfB	-836.965	-836.965	1	-836.813	-836.813	1	1	1	ko02020	Two-component system
ctfB	ctfB	-836.965	-836.965	1	-836.813	-836.813	1	1	1	ko00627	Aminobenzoate degradation
ctfB	ctfB	-836.965	-836.965	1	-836.813	-836.813	1	1	1	ko01120	Microbial metabolism in diverse environments
ctfB	ctfB	-836.965	-836.965	1	-836.813	-836.813	1	1	1	ko01100	Metabolic pathways
ctpA	group_13778	-1427.1	-1427.1	0.984946	-1426.92	-1426.92	0.984946	1	1
ctsR	ctsR	-690.277	-692.595	0.0313393	-567.761	-567.714	0.759946	0.17933	1
cutC	group_18963	-823.707	-823.707	0.988887	-823.603	-823.603	0.98822	1	1
cysI	group_10180	-2014.31	-2014.3	0.93944	-1928.21	-1928.17	0.776081	1	1	ko01120	Microbial metabolism in diverse environments
cysI	group_10180	-2014.31	-2014.3	0.93944	-1928.21	-1928.17	0.776081	1	1	ko01100	Metabolic pathways
cysI	group_10180	-2014.31	-2014.3	0.93944	-1928.21	-1928.17	0.776081	1	1	ko00920	Sulfur metabolism
cysI	group_10180	-2014.31	-2014.3	0.93944	-1928.21	-1928.17	0.776081	1	1	ko00910	Nitrogen metabolism
dapF	dapF	-1029.04	-1029.04	0.991481	-1028.92	-1028.92	0.998872	1	1	ko01100	Metabolic pathways
dapF	dapF	-1029.04	-1029.04	0.991481	-1028.92	-1028.92	0.998872	1	1	ko01110	Biosynthesis of secondary metabolites
dapF	dapF	-1029.04	-1029.04	0.991481	-1028.92	-1028.92	0.998872	1	1	ko00300	Lysine biosynthesis
dapF	dapF	-1029.04	-1029.04	0.991481	-1028.92	-1028.92	0.998872	1	1	ko01120	Microbial metabolism in diverse environments
dapF	dapF	-1029.04	-1029.04	0.991481	-1028.92	-1028.92	0.998872	1	1	ko01130
dapF	dapF	-1029.04	-1029.04	0.991481	-1028.92	-1028.92	0.998872	1	1	ko01230	Biosynthesis of amino acids
def	def2	-732.143	-735.71	0.00756758	-537.269	-537.269	0.98822	0.0573133	1	ko00670	One carbon pool by folate
def	def2	-732.143	-735.71	0.00756758	-537.269	-537.269	0.98822	0.0573133	1	ko00970	Aminoacyl-tRNA biosynthesis
dinB	group_21324	-315.488	-315.616	0.613231	-315.579	-315.583	0.935624	1	1
dksA	group_19686	-707.995	-708.594	0.273572	-707.772	-708.37	0.274067	0.880561	1	ko02026	Biofilm formation - Escherichia coli
dnaB	group_2243	-1692.97	-1693.44	0.335412	-1668.88	-1668.88	0.995778	1	1	ko03030	DNA replication
dnaB	group_2243	-1692.97	-1693.44	0.335412	-1668.88	-1668.88	0.995778	1	1	ko04112	Cell cycle - Caulobacter
dtd	dtd	-558.762	-558.923	0.570982	-558.694	-558.855	0.571017	1	1
dtpT	group_18883	-1763.23	-1763.23	0.984123	-1762.98	-1762.98	0.984695	1	1
ecsC	group_10736	-981.661	-982.404	0.222923	-971.73	-972.44	0.233486	0.791763	1
estA	group_18843	-1028.55	-1029.36	0.202924	-1009.44	-1009.44	0.978152	0.746471	1
eutH	group_16019	-1430.29	-1430.28	0.932528	-1430.16	-1430.16	0.955044	1	1
eutQ	eutQ	-570.856	-570.819	0.784534	-570.738	-570.738	0.990973	1	1	ko01100	Metabolic pathways
eutQ	eutQ	-570.856	-570.819	0.784534	-570.738	-570.738	0.990973	1	1	ko00564	Glycerophospholipid metabolism
fapR	fapR	-695.497	-695.501	0.927672	-695.382	-695.429	0.757609	1	1
feoA	feoA1	-274.67	-274.67	0.981358	-274.649	-274.649	0.993718	1	1
feoA	feoA2	-279.988	-279.955	0.795354	-279.924	-279.924	0.993044	1	1
feoA	group_20527	-283.089	-283.11	0.837734	-288.846	-288.846	0.99382	1	1
fieF	group_16848	-1231.66	-1231.66	0.97232	-1153.9	-1153.9	0.998046	1	1
fieF	group_22074	-1084.8	-1084.79	0.892627	-1084.65	-1084.66	0.885682	1	1
fimU	group_18970	-517.034	-517.034	0.993324	-516.991	-516.971	0.842025	1	1	ko03070	Bacterial secretion system
fimU	group_18970	-517.034	-517.034	0.993324	-516.991	-516.971	0.842025	1	1	ko05111	Biofilm formation - Vibrio cholerae
flbD	group_21265	-269.877	-269.877	0.995487	-269.829	-269.829	0.995487	1	1
flgB	flgB	-421.511	-421.548	0.784455	-490.978	-491.615	0.258778	1	1	ko02040	Flagellar assembly
flgC	flgC	-521.445	-521.5	0.738768	-521.355	-521.408	0.74455	1	1	ko02040	Flagellar assembly
flgD	flgD	-864.032	-864.032	0.995487	-855.368	-855.368	0.995487	1	1	ko02040	Flagellar assembly
flgG	group_20314	-1111.82	-1113.97	0.0380385	-1024.22	-1024.23	0.870352	0.204389	1	ko02040	Flagellar assembly
flhO	flgG	-990.43	-990.478	0.756198	-990.326	-990.373	0.759423	1	1	ko02040	Flagellar assembly
fliI	fliI	-1849.66	-1850.17	0.311468	-1817.9	-1818.13	0.495407	0.9663	1	ko02040	Flagellar assembly
fliI	fliI	-1849.66	-1850.17	0.311468	-1817.9	-1818.13	0.495407	0.9663	1	ko03070	Bacterial secretion system
fliL	fliL	-668.492	-669.762	0.110993	-640.027	-640.993	0.164354	0.453348	1
fliN	fliN_1	-467.696	-467.695	0.978983	-467.641	-467.641	0.998404	1	1	ko02040	Flagellar assembly
fliN	fliN_1	-467.696	-467.695	0.978983	-467.641	-467.641	0.998404	1	1	ko02030	Bacterial chemotaxis
fliN	fliN_2	-383.498	-383.799	0.438281	-383.618	-383.913	0.442781	1	1	ko02040	Flagellar assembly
fliN	fliN_2	-383.498	-383.799	0.438281	-383.618	-383.913	0.442781	1	1	ko02030	Bacterial chemotaxis
fliP	fliP	-871.236	-871.298	0.724385	-871.154	-871.215	0.724919	1	1	ko03070	Bacterial secretion system
fliP	fliP	-871.236	-871.298	0.724385	-871.154	-871.215	0.724919	1	1	ko02040	Flagellar assembly
fliQ	fliQ	-432.13	-432.13	0.998872	-422.217	-422.217	0.98906	1	1	ko02040	Flagellar assembly
fliQ	fliQ	-432.13	-432.13	0.998872	-422.217	-422.217	0.98906	1	1	ko03070	Bacterial secretion system
fliS	fliS1	-524.425	-524.425	1	-510.19	-510.201	0.886012	1	1	ko02040	Flagellar assembly
fliS	fliS2	-440.432	-440.432	0.989415	-440.377	-440.377	1	1	1	ko02040	Flagellar assembly
folE	folE	-738.734	-738.734	0.988006	-747.556	-747.556	0.983649	1	1	ko01100	Metabolic pathways
folE	folE	-738.734	-738.734	0.988006	-747.556	-747.556	0.983649	1	1	ko00790	Folate biosynthesis
fruA	group_21101	-379.733	-379.836	0.650079	-379.683	-379.787	0.647864	1	1	ko01100	Metabolic pathways
fruA	group_21101	-379.733	-379.836	0.650079	-379.683	-379.787	0.647864	1	1	ko01120	Microbial metabolism in diverse environments
fruA	group_21101	-379.733	-379.836	0.650079	-379.683	-379.787	0.647864	1	1	ko02060	Phosphotransferase system (PTS)
fruA	group_21101	-379.733	-379.836	0.650079	-379.683	-379.787	0.647864	1	1	ko00051	Fructose and mannose metabolism
frwB	group_21973	-391.907	-391.908	0.986939	-391.884	-391.855	0.810709	1	1
ftnA	group_20393	-663.105	-663.105	0.991708	-663.033	-663.033	0.993718	1	1	ko00860	Porphyrin and chlorophyll metabolism
ftsA	group_11805	-1826.23	-1827	0.213733	-1930.32	-1934.23	0.00516516	0.769737	0.20462	ko04112	Cell cycle - Caulobacter
gabT	gabT	-1795.68	-1797.75	0.041924	-1673.3	-1673.37	0.7179	0.213771	1	ko01100	Metabolic pathways
gabT	gabT	-1795.68	-1797.75	0.041924	-1673.3	-1673.37	0.7179	0.213771	1	ko00650	Butanoate metabolism
gabT	gabT	-1795.68	-1797.75	0.041924	-1673.3	-1673.37	0.7179	0.213771	1	ko01120	Microbial metabolism in diverse environments
gabT	gabT	-1795.68	-1797.75	0.041924	-1673.3	-1673.37	0.7179	0.213771	1	ko00250	Alanine, aspartate and glutamate metabolism
gabT	gabT	-1795.68	-1797.75	0.041924	-1673.3	-1673.37	0.7179	0.213771	1	ko00410	beta-Alanine metabolism
gabT	gabT	-1795.68	-1797.75	0.041924	-1673.3	-1673.37	0.7179	0.213771	1	ko00640	Propanoate metabolism
galE	galE	-1340.1	-1340.74	0.257197	-1288.05	-1288.05	0.981668	0.85905	1	ko00520	Amino sugar and nucleotide sugar metabolism
galE	galE	-1340.1	-1340.74	0.257197	-1288.05	-1288.05	0.981668	0.85905	1	ko01100	Metabolic pathways
galE	galE	-1340.1	-1340.74	0.257197	-1288.05	-1288.05	0.981668	0.85905	1	ko00052	Galactose metabolism
gatC	group_9990	-1708.27	-1708.73	0.341712	-1675.43	-1675.43	0.985862	1	1	ko01100	Metabolic pathways
gatC	group_9990	-1708.27	-1708.73	0.341712	-1675.43	-1675.43	0.985862	1	1	ko02060	Phosphotransferase system (PTS)
gatC	group_9990	-1708.27	-1708.73	0.341712	-1675.43	-1675.43	0.985862	1	1	ko00052	Galactose metabolism
gatD	group_14106	-1448.91	-1448.92	0.938104	-1412.89	-1412.99	0.654322	1	1	ko00040	Pentose and glucuronate interconversions
gatD	group_14106	-1448.91	-1448.92	0.938104	-1412.89	-1412.99	0.654322	1	1	ko01100	Metabolic pathways
gatD	group_14106	-1448.91	-1448.92	0.938104	-1412.89	-1412.99	0.654322	1	1	ko00051	Fructose and mannose metabolism
gatD	gatD	-1365.95	-1368.25	0.0318926	-1310.72	-1310.59	0.601625	0.180491	1	ko00040	Pentose and glucuronate interconversions
gatD	gatD	-1365.95	-1368.25	0.0318926	-1310.72	-1310.59	0.601625	0.180491	1	ko01100	Metabolic pathways
gatD	gatD	-1365.95	-1368.25	0.0318926	-1310.72	-1310.59	0.601625	0.180491	1	ko00051	Fructose and mannose metabolism
gerCA	group_21143	-645.137	-645.137	1	-645.048	-645.048	1	1	1	ko01110	Biosynthesis of secondary metabolites
gerCA	group_21143	-645.137	-645.137	1	-645.048	-645.048	1	1	1	ko00900	Terpenoid backbone biosynthesis
ggt	group_18222	-2061.46	-2061.46	0.95205	-2061.24	-2061.24	0.970238	1	1	ko00460	Cyanoamino acid metabolism
ggt	group_18222	-2061.46	-2061.46	0.95205	-2061.24	-2061.24	0.970238	1	1	ko00430	Taurine and hypotaurine metabolism
ggt	group_18222	-2061.46	-2061.46	0.95205	-2061.24	-2061.24	0.970238	1	1	ko00480	Glutathione metabolism
ggt	group_18222	-2061.46	-2061.46	0.95205	-2061.24	-2061.24	0.970238	1	1	ko01100	Metabolic pathways
glgA	glgA	-1858.03	-1858.03	0.952475	-1812.49	-1810.85	0.0694733	1	1	ko02026	Biofilm formation - Escherichia coli
glgA	glgA	-1858.03	-1858.03	0.952475	-1812.49	-1810.85	0.0694733	1	1	ko01110	Biosynthesis of secondary metabolites
glgA	glgA	-1858.03	-1858.03	0.952475	-1812.49	-1810.85	0.0694733	1	1	ko00500	Starch and sucrose metabolism
glgA	glgA	-1858.03	-1858.03	0.952475	-1812.49	-1810.85	0.0694733	1	1	ko01100	Metabolic pathways
glyA	glyA_1	-1561.1	-1561.1	0.980589	-1552.88	-1552.88	1	1	1	ko01230	Biosynthesis of amino acids
glyA	glyA_1	-1561.1	-1561.1	0.980589	-1552.88	-1552.88	1	1	1	ko01130
glyA	glyA_1	-1561.1	-1561.1	0.980589	-1552.88	-1552.88	1	1	1	ko01523	Antifolate resistance
glyA	glyA_1	-1561.1	-1561.1	0.980589	-1552.88	-1552.88	1	1	1	ko01100	Metabolic pathways
glyA	glyA_1	-1561.1	-1561.1	0.980589	-1552.88	-1552.88	1	1	1	ko01120	Microbial metabolism in diverse environments
glyA	glyA_1	-1561.1	-1561.1	0.980589	-1552.88	-1552.88	1	1	1	ko00680	Methane metabolism
glyA	glyA_1	-1561.1	-1561.1	0.980589	-1552.88	-1552.88	1	1	1	ko00630	Glyoxylate and dicarboxylate metabolism
glyA	glyA_1	-1561.1	-1561.1	0.980589	-1552.88	-1552.88	1	1	1	ko01200	Carbon metabolism
glyA	glyA_1	-1561.1	-1561.1	0.980589	-1552.88	-1552.88	1	1	1	ko01110	Biosynthesis of secondary metabolites
glyA	glyA_1	-1561.1	-1561.1	0.980589	-1552.88	-1552.88	1	1	1	ko00670	One carbon pool by folate
glyA	glyA_1	-1561.1	-1561.1	0.980589	-1552.88	-1552.88	1	1	1	ko00460	Cyanoamino acid metabolism
glyA	glyA_1	-1561.1	-1561.1	0.980589	-1552.88	-1552.88	1	1	1	ko00260	Glycine, serine and threonine metabolism
gpsA	glyC	-1271.72	-1271.72	0.976469	-1271.58	-1271.58	0.98883	1	1	ko01110	Biosynthesis of secondary metabolites
gpsA	glyC	-1271.72	-1271.72	0.976469	-1271.58	-1271.58	0.98883	1	1	ko00564	Glycerophospholipid metabolism
grdE	grdE	-1593.53	-1593.54	0.880125	-1593.48	-1593.49	0.880245	1	1
grdX	grdX	-641.064	-641.066	0.942823	-640.944	-640.943	0.962454	1	1
group_10548	group_10548	-648.693	-648.693	0.998046	-610.792	-610.792	0.987743	1	1
group_11033	group_11033	-1577.35	-1578.54	0.123598	-1577.12	-1578.3	0.124717	0.497287	1
group_11037	group_11037	-1045.33	-1045.94	0.267376	-685.042	-685.784	0.223001	0.866028	1
group_11293	group_11293	-1694.91	-1694.92	0.935016	-1694.67	-1694.67	1	1	1
group_11706	group_11706	-1594.46	-1595.52	0.1454	-1606.6	-1611.26	0.00225856	0.563014	0.1188
group_12140	group_12140	-727.561	-727.626	0.718806	-727.427	-727.49	0.723485	1	1
group_12167	group_12167	-615.099	-615.112	0.871978	-615.041	-615.053	0.875871	1	1
group_12735	group_12735	-1160.78	-1160.72	0.727821	-1159.99	-1159.93	0.712056	1	1
group_12791	group_12791	-665.257	-667.157	0.0512384	-565.155	-565.155	0.998872	0.253729	1
group_12857	group_12857	-594.744	-594.745	0.963781	-539.129	-539.13	0.979166	1	1
group_13010	group_13010	-651.456	-652.085	0.262148	-635.52	-635.52	1	0.85905	1
group_13147	group_13147	-911.122	-911.71	0.278239	-838.879	-838.879	0.998872	0.89002	1
group_13195	group_13195	-1208.53	-1209.02	0.322133	-1143.99	-1143.99	0.998872	0.987491	1
group_13219	group_13219	-631.127	-631.678	0.293694	-759.522	-761.125	0.0733089	0.927928	1	ko00520	Amino sugar and nucleotide sugar metabolism
group_13219	group_13219	-631.127	-631.678	0.293694	-759.522	-761.125	0.0733089	0.927928	1	ko01100	Metabolic pathways
group_13219	group_13219	-631.127	-631.678	0.293694	-759.522	-761.125	0.0733089	0.927928	1	ko00052	Galactose metabolism
group_13219	group_13219	-631.127	-631.678	0.293694	-759.522	-761.125	0.0733089	0.927928	1	ko02060	Phosphotransferase system (PTS)
group_13219	group_13219	-631.127	-631.678	0.293694	-759.522	-761.125	0.0733089	0.927928	1	ko00051	Fructose and mannose metabolism
group_13401	group_13401	-1129.79	-1129.79	0.996091	-1129.67	-1129.73	0.727437	1	1	ko00520	Amino sugar and nucleotide sugar metabolism
group_13401	group_13401	-1129.79	-1129.79	0.996091	-1129.67	-1129.73	0.727437	1	1	ko00030	Pentose phosphate pathway
group_13401	group_13401	-1129.79	-1129.79	0.996091	-1129.67	-1129.73	0.727437	1	1	ko01120	Microbial metabolism in diverse environments
group_13401	group_13401	-1129.79	-1129.79	0.996091	-1129.67	-1129.73	0.727437	1	1	ko00051	Fructose and mannose metabolism
group_13401	group_13401	-1129.79	-1129.79	0.996091	-1129.67	-1129.73	0.727437	1	1	ko02060	Phosphotransferase system (PTS)
group_13401	group_13401	-1129.79	-1129.79	0.996091	-1129.67	-1129.73	0.727437	1	1	ko01100	Metabolic pathways
group_13647	group_13647	-1794.13	-1794.11	0.83765	-1793.94	-1793.92	0.842871	1	1
group_13669	group_13669	-969.432	-969.373	0.731733	-969.241	-969.241	0.98764	1	1
group_14019	group_14019	-1083.37	-1084.99	0.0715342	-1009.83	-1009.83	0.998404	0.337983	1
group_14173	group_14173	-1179.84	-1179.93	0.663921	-1191.11	-1191.2	0.664796	1	1
group_14243	group_14243	-703.414	-703.408	0.911906	-703.335	-703.364	0.809898	1	1
group_14453	group_14453	-647.874	-647.931	0.735725	-647.788	-647.846	0.735203	1	1	ko00520	Amino sugar and nucleotide sugar metabolism
group_14453	group_14453	-647.874	-647.931	0.735725	-647.788	-647.846	0.735203	1	1	ko01100	Metabolic pathways
group_14453	group_14453	-647.874	-647.931	0.735725	-647.788	-647.846	0.735203	1	1	ko00051	Fructose and mannose metabolism
group_14453	group_14453	-647.874	-647.931	0.735725	-647.788	-647.846	0.735203	1	1	ko02060	Phosphotransferase system (PTS)
group_14570	group_14570	-1651.63	-1651.63	0.951248	-1651.44	-1651.44	0.964437	1	1	ko04112	Cell cycle - Caulobacter
group_14570	group_14570	-1651.63	-1651.63	0.951248	-1651.44	-1651.44	0.964437	1	1	ko03030	DNA replication
group_14645	group_14645	-989.787	-989.788	0.980007	-989.603	-989.603	0.983494	1	1
group_14740	group_14740	-1131.88	-1135.45	0.00755034	-828.923	-828.917	0.914246	0.0573133	1
group_14873	group_14873	-1647.74	-1647.74	0.947644	-1674.01	-1675.36	0.100268	1	1
group_15112	group_15112	-1169.7	-1172.63	0.0154721	-1064.56	-1064.56	0.909447	0.0996018	1	ko00440	Phosphonate and phosphinate metabolism
group_15160	group_15160	-778.393	-779.76	0.0982802	-723.511	-723.526	0.860549	0.419094	1
group_15188	group_15188	-1802.48	-1803.11	0.263202	-1662.73	-1663.19	0.340039	0.85905	1
group_15190	group_15190	-737.031	-737.943	0.17696	-623.367	-622.601	0.215797	0.665214	1
group_15397	group_15397	-910.644	-912.568	0.0498308	-945.654	-949.034	0.00932225	0.249154	0.30006
group_15770	group_15770	-1002.37	-1002.39	0.83473	-1085.45	-1086.21	0.219171	1	1
group_15808	group_15808	-763.687	-763.724	0.788028	-763.639	-763.658	0.845873	1	1
group_15851	group_15851	-1101.53	-1102.67	0.130794	-1025.73	-1025.73	0.98689	0.518703	1
group_15993	group_15993	-780.901	-782.18	0.109736	-641.835	-642.552	0.231103	0.452112	1
group_16147	group_16147	-1116.05	-1116.05	0.998046	-1115.91	-1115.91	0.997743	1	1
group_16200	group_16200	-1333.8	-1333.8	0.982448	-1333.66	-1333.66	0.998404	1	1
group_16203	group_16203	-572.587	-572.587	1	-572.546	-572.546	1	1	1
group_16210	group_16210	-1031.36	-1034.08	0.0196566	-950.267	-950.541	0.458862	0.121966	1
group_16233	group_16233	-770.005	-770.547	0.297729	-724.362	-724.534	0.557212	0.934942	1
group_16237	group_16237	-843.384	-845.534	0.0380997	-691.751	-691.751	0.997743	0.204389	1
group_16242	group_16242	-1111.52	-1112.02	0.320827	-1042.2	-1042.2	0.998404	0.987491	1
group_16266	group_16266	-1513.19	-1513.19	0.982594	-1513	-1513	0.997743	1	1	ko01230	Biosynthesis of amino acids
group_16266	group_16266	-1513.19	-1513.19	0.982594	-1513	-1513	0.997743	1	1	ko00450	Selenocompound metabolism
group_16266	group_16266	-1513.19	-1513.19	0.982594	-1513	-1513	0.997743	1	1	ko00270	Cysteine and methionine metabolism
group_16266	group_16266	-1513.19	-1513.19	0.982594	-1513	-1513	0.997743	1	1	ko01110	Biosynthesis of secondary metabolites
group_16266	group_16266	-1513.19	-1513.19	0.982594	-1513	-1513	0.997743	1	1	ko01100	Metabolic pathways
group_16334	group_16334	-1326.38	-1326.38	0.977891	-1326.24	-1326.24	0.996808	1	1
group_16749	group_16749	-707.227	-707.227	0.986181	-707.127	-707.127	0.997015	1	1
group_16814	group_16814	-789.46	-789.46	0.986987	-789.404	-789.366	0.781084	1	1
group_16853	group_16853	-1059.5	-1060.21	0.234398	-1047.65	-1048.37	0.229823	0.804767	1
group_16877	group_16877	-1208.49	-1208.49	0.984529	-1208.35	-1208.35	0.997236	1	1
group_1719	group_1719	-3793.67	-3794.67	0.155546	-2104.82	-2104.82	1	0.589016	1
group_17471	group_17471	-1091.38	-1091.48	0.648223	-1091.26	-1091.36	0.653095	1	1
group_17752	group_17752	-589.543	-591.666	0.0393247	-547.211	-547.244	0.799082	0.206655	1
group_17793	group_17793	-863.12	-863.257	0.600737	-835.258	-835.258	0.998046	1	1
group_17834	group_17834	-956.635	-956.635	0.979227	-956.521	-956.523	0.947753	1	1
group_17900	group_17900	-1582.24	-1582.24	0.984244	-1571.22	-1571.22	0.979044	1	1
group_17912	group_17912	-656.33	-656.33	0.982089	-632.921	-632.921	0.998872	1	1	ko00564	Glycerophospholipid metabolism
group_17912	group_17912	-656.33	-656.33	0.982089	-632.921	-632.921	0.998872	1	1	ko01100	Metabolic pathways
group_18139	group_18139	-942.489	-942.509	0.842623	-942.431	-942.45	0.845495	1	1
group_18159	group_18159	-337.295	-337.295	0.998404	-337.305	-337.305	0.998404	1	1
group_18160	group_18160	-1225.02	-1228.49	0.00839793	-1031.77	-1031.77	0.994472	0.0599825	1
group_18190	group_18190	-640.282	-640.283	0.964508	-640.097	-640.1	0.935085	1	1
group_18213	group_18213	-940.906	-940.906	0.996808	-927.588	-927.588	0.982777	1	1
group_18275	group_18275	-1365.9	-1365.9	0.963711	-1365.76	-1365.76	0.997236	1	1
group_18277	group_18277	-1290.56	-1290.53	0.83178	-1224.8	-1224.8	0.993136	1	1
group_18282	group_18282	-2346.69	-2346.69	0.95134	-2346.41	-2346.41	0.959837	1	1
group_18312	group_18312	-903.744	-905.979	0.0344969	-826.799	-826.8	0.985375	0.193108	1
group_18400	group_18400	-282.823	-282.648	0.553805	-282.786	-282.615	0.558245	1	1
group_18420	group_18420	-449.378	-449.378	0.988006	-449.295	-449.295	1	1	1
group_18527	group_18527	-1473.1	-1473.1	0.995487	-1529.9	-1531.08	0.124042	1	1	ko00440	Phosphonate and phosphinate metabolism
group_18527	group_18527	-1473.1	-1473.1	0.995487	-1529.9	-1531.08	0.124042	1	1	ko01100	Metabolic pathways
group_18527	group_18527	-1473.1	-1473.1	0.995487	-1529.9	-1531.08	0.124042	1	1	ko01120	Microbial metabolism in diverse environments
group_18759	group_18759	-975.237	-978.706	0.00844048	-903.709	-905.007	0.107183	0.0599825	1
group_18823	group_18823	-690.474	-691.312	0.195591	-581.894	-582.178	0.451308	0.724672	1
group_18865	group_18865	-293.756	-293.756	0.998872	-293.705	-293.705	1	1	1
group_18878	group_18878	-924.808	-924.808	0.998872	-924.725	-924.725	0.998872	1	1
group_18881	group_18881	-673.822	-673.822	0.984004	-673.747	-673.747	1	1	1
group_18882	group_18882	-1856.32	-1856.35	0.823405	-1856.1	-1856.13	0.829863	1	1	ko02024	Quorum sensing
group_18898	group_18898	-1001.29	-1001.29	0.981529	-1001.17	-1001.17	0.997743	1	1
group_18959	group_18959	-504.775	-504.902	0.615165	-504.71	-504.838	0.613062	1	1
group_18964	group_18964	-397.824	-398.338	0.310536	-296.452	-296.506	0.743602	0.9663	1
group_18973	group_18973	-977.043	-977.043	0.998404	-976.941	-976.941	0.998404	1	1
group_19036	group_19036	-426.331	-426.331	0.990163	-438.23	-438.23	0.998046	1	1
group_19054	group_19054	-868.782	-868.782	1	-868.802	-868.736	0.716014	1	1
group_19061	group_19061	-974.58	-976.018	0.0898977	-881.095	-881.095	1	0.412545	1
group_19077	group_19077	-507.108	-509.733	0.0219286	-452.671	-452.671	0.993924	0.132862	1
group_19101	group_19101	-306.523	-308.888	0.0296419	-306.739	-309.096	0.0298941	0.171523	0.810286
group_19103	group_19103	-831.598	-831.598	0.983885	-831.476	-831.521	0.76386	1	1
group_19156	group_19156	-834.657	-834.648	0.89523	-895.799	-897.535	0.0623914	1	1
group_19177	group_19177	-739.536	-738.903	0.260694	-684.241	-684.241	0.99056	0.85905	1	ko01100	Metabolic pathways
group_19177	group_19177	-739.536	-738.903	0.260694	-684.241	-684.241	0.99056	0.85905	1	ko01200	Carbon metabolism
group_19177	group_19177	-739.536	-738.903	0.260694	-684.241	-684.241	0.99056	0.85905	1	ko00020	Citrate cycle (TCA cycle)
group_19177	group_19177	-739.536	-738.903	0.260694	-684.241	-684.241	0.99056	0.85905	1	ko01120	Microbial metabolism in diverse environments
group_19177	group_19177	-739.536	-738.903	0.260694	-684.241	-684.241	0.99056	0.85905	1	ko00720	Carbon fixation pathways in prokaryotes
group_19177	group_19177	-739.536	-738.903	0.260694	-684.241	-684.241	0.99056	0.85905	1	ko00280	Valine, leucine and isoleucine degradation
group_19253	group_19253	-728.349	-728.518	0.561522	-727.436	-727.6	0.567465	1	1
group_19488	group_19488	-573.966	-576.139	0.0371105	-506.612	-506.612	0.994029	0.203318	1
group_19541	group_19541	-647.158	-647.158	0.992021	-647.068	-647.068	0.995487	1	1
group_19555	group_19555	-879.304	-879.304	0.994472	-879.226	-879.226	0.97792	1	1
group_19557	group_19557	-915.739	-915.739	0.993324	-915.588	-915.588	0.997743	1	1
group_19561	group_19561	-824.44	-824.44	0.998872	-824.317	-824.317	1	1	1
group_19581	group_19581	-612.786	-613.689	0.17894	-668.146	-670.009	0.0535795	0.667785	1
group_19623	group_19623	-519.918	-519.918	0.994954	-519.868	-519.868	0.994954	1	1	ko02020	Two-component system
group_19623	group_19623	-519.918	-519.918	0.994954	-519.868	-519.868	0.994954	1	1	ko02030	Bacterial chemotaxis
group_19624	group_19624	-635.799	-638.785	0.0145374	-458.83	-458.83	0.991863	0.0959843	1
group_19649	group_19649	-1000.07	-1001.09	0.152348	-941.856	-941.852	0.930466	0.581179	1
group_19681	group_19681	-655.216	-655.22	0.93588	-655.152	-655.155	0.939566	1	1
group_19692	group_19692	-412.081	-412.29	0.517971	-412.095	-412.306	0.516406	1	1
group_19738	group_19738	-1339.75	-1339.74	0.929949	-1339.57	-1339.57	0.991942	1	1
group_19744	group_19744	-438.987	-440.686	0.0652703	-359.201	-359.201	0.985245	0.311243	1
group_19775	group_19775	-914.542	-915.011	0.332464	-914.405	-914.877	0.331013	1	1
group_19793	group_19793	-412.947	-412.947	0.989415	-412.959	-412.914	0.763036	1	1	ko02060	Phosphotransferase system (PTS)
group_19793	group_19793	-412.947	-412.947	0.989415	-412.959	-412.914	0.763036	1	1	ko00500	Starch and sucrose metabolism
group_19834	group_19834	-947.384	-947.469	0.680685	-947.283	-947.283	0.998872	1	1
group_19853	group_19853	-354.117	-355.654	0.0795605	-255.245	-255.417	0.557663	0.372488	1
group_19958	group_19958	-1592.17	-1592.17	0.98866	-1557.97	-1557.97	0.997236	1	1
group_20002	group_20002	-587.441	-587.475	0.79428	-587.445	-587.412	0.798165	1	1
group_20082	group_20082	-438.023	-438.023	1	-430.996	-430.996	0.998872	1	1
group_20312	group_20312	-885.878	-885.913	0.791104	-885.778	-885.814	0.790193	1	1
group_20336	group_20336	-1539.94	-1539.94	0.998872	-1539.73	-1539.74	0.904655	1	1
group_20341	group_20341	-518.795	-518.795	0.990764	-518.727	-518.727	0.994246	1	1
group_20349	group_20349	-578.686	-578.706	0.842931	-578.707	-578.665	0.772112	1	1
group_20351	group_20351	-1226.89	-1226.93	0.762186	-1227.09	-1226.94	0.583094	1	1
group_20356	group_20356	-874.18	-874.179	0.972343	-874.085	-874.085	1	1	1
group_20373	group_20373	-394.94	-394.963	0.830365	-394.907	-394.907	1	1	1	ko00500	Starch and sucrose metabolism
group_20373	group_20373	-394.94	-394.963	0.830365	-394.907	-394.907	1	1	1	ko02060	Phosphotransferase system (PTS)
group_20375	group_20375	-550.506	-550.506	0.985998	-550.254	-550.254	0.990764	1	1
group_20392	group_20392	-422.982	-422.984	0.948266	-422.923	-422.925	0.950885	1	1
group_20411	group_20411	-690.751	-690.751	1	-680.038	-680.038	0.998872	1	1
group_20413	group_20413	-672.873	-672.873	0.988887	-672.781	-672.781	1	1	1
group_20440	group_20440	-532.288	-532.293	0.916516	-532.406	-532.412	0.919076	1	1	ko01100	Metabolic pathways
group_20440	group_20440	-532.288	-532.293	0.916516	-532.406	-532.412	0.919076	1	1	ko02060	Phosphotransferase system (PTS)
group_20440	group_20440	-532.288	-532.293	0.916516	-532.406	-532.412	0.919076	1	1	ko00520	Amino sugar and nucleotide sugar metabolism
group_20440	group_20440	-532.288	-532.293	0.916516	-532.406	-532.412	0.919076	1	1	ko00051	Fructose and mannose metabolism
group_20445	group_20445	-728.984	-725.721	0.0106314	-725.622	-725.622	0.998404	0.0720418	1
group_20452	group_20452	-215.813	-215.819	0.917874	-210.344	-210.344	0.984004	1	1	ko01503	Cationic antimicrobial peptide (CAMP) resistance
group_20469	group_20469	-531.752	-531.891	0.597229	-531.677	-531.807	0.610303	1	1
group_20487	group_20487	-863.018	-863.018	0.988773	-862.923	-862.923	1	1	1
group_20497	group_20497	-522.108	-522.108	0.997743	-522.041	-522.041	0.998404	1	1
group_20558	group_20558	-757.933	-757.933	0.983845	-757.836	-757.836	0.983767	1	1
group_20589	group_20589	-811.739	-811.76	0.834847	-811.658	-811.679	0.836227	1	1
group_20597	group_20597	-455.792	-455.792	0.98072	-455.728	-455.728	0.992775	1	1
group_20680	group_20680	-498.552	-498.552	0.990163	-425.378	-425.378	0.992182	1	1
group_20715	group_20715	-689.548	-690.689	0.130935	-689.605	-690.745	0.131028	0.518703	1	ko02020	Two-component system
group_20724	group_20724	-537.613	-537.574	0.780268	-537.52	-537.487	0.797677	1	1	ko00051	Fructose and mannose metabolism
group_20724	group_20724	-537.613	-537.574	0.780268	-537.52	-537.487	0.797677	1	1	ko02060	Phosphotransferase system (PTS)
group_20724	group_20724	-537.613	-537.574	0.780268	-537.52	-537.487	0.797677	1	1	ko00520	Amino sugar and nucleotide sugar metabolism
group_20724	group_20724	-537.613	-537.574	0.780268	-537.52	-537.487	0.797677	1	1	ko01100	Metabolic pathways
group_21092	group_21092	-662.862	-662.881	0.847905	-662.801	-662.819	0.849693	1	1
group_21106	group_21106	-937.652	-934.681	0.0147818	-898.345	-898.344	0.974298	0.0963623	1
group_21115	group_21115	-714.857	-714.857	0.987691	-706.099	-706.081	0.851273	1	1
group_21129	group_21129	-708.783	-708.783	0.988166	-708.696	-708.696	0.988112	1	1
group_21142	group_21142	-275.012	-275.012	0.995348	-275.011	-275.011	0.995348	1	1
group_21146	group_21146	-227.623	-227.623	0.98764	-227.593	-227.593	0.994246	1	1
group_21152	group_21152	-356.532	-356.552	0.842045	-356.455	-356.475	0.843164	1	1
group_21179	group_21179	-663.918	-663.98	0.72461	-663.867	-663.867	1	1	1
group_21180	group_21180	-296.071	-296.218	0.587868	-296.036	-296.155	0.626394	1	1	ko01120	Microbial metabolism in diverse environments
group_21180	group_21180	-296.071	-296.218	0.587868	-296.036	-296.155	0.626394	1	1	ko00720	Carbon fixation pathways in prokaryotes
group_21180	group_21180	-296.071	-296.218	0.587868	-296.036	-296.155	0.626394	1	1	ko00020	Citrate cycle (TCA cycle)
group_21180	group_21180	-296.071	-296.218	0.587868	-296.036	-296.155	0.626394	1	1	ko01100	Metabolic pathways
group_21180	group_21180	-296.071	-296.218	0.587868	-296.036	-296.155	0.626394	1	1	ko01200	Carbon metabolism
group_21181	group_21181	-335.638	-335.695	0.734678	-335.603	-335.657	0.742578	1	1
group_21192	group_21192	-425.982	-426.156	0.555274	-425.939	-426.114	0.554959	1	1
group_21195	group_21195	-364.469	-364.469	0.994472	-364.428	-364.428	0.994472	1	1
group_21225	group_21225	-557.467	-557.467	0.981256	-557.445	-557.445	0.984571	1	1
group_21226	group_21226	-314.213	-314.179	0.792075	-314.144	-314.144	0.992431	1	1
group_21233	group_21233	-626.762	-626.783	0.838399	-626.71	-626.73	0.840673	1	1	ko01120	Microbial metabolism in diverse environments
group_21233	group_21233	-626.762	-626.783	0.838399	-626.71	-626.73	0.840673	1	1	ko00680	Methane metabolism
group_21233	group_21233	-626.762	-626.783	0.838399	-626.71	-626.73	0.840673	1	1	ko00051	Fructose and mannose metabolism
group_21233	group_21233	-626.762	-626.783	0.838399	-626.71	-626.73	0.840673	1	1	ko01100	Metabolic pathways
group_21233	group_21233	-626.762	-626.783	0.838399	-626.71	-626.73	0.840673	1	1	ko01200	Carbon metabolism
group_21251	group_21251	-161.216	-161.377	0.570364	-161.171	-161.332	0.570499	1	1
group_21328	group_21328	-207.314	-207.314	0.992515	-207.289	-207.289	0.992431	1	1
group_21380	group_21380	-370.95	-371.057	0.644288	-370.906	-371.012	0.64517	1	1	ko01100	Metabolic pathways
group_21380	group_21380	-370.95	-371.057	0.644288	-370.906	-371.012	0.64517	1	1	ko00052	Galactose metabolism
group_21380	group_21380	-370.95	-371.057	0.644288	-370.906	-371.012	0.64517	1	1	ko01120	Microbial metabolism in diverse environments
group_21380	group_21380	-370.95	-371.057	0.644288	-370.906	-371.012	0.64517	1	1	ko00053	Ascorbate and aldarate metabolism
group_21380	group_21380	-370.95	-371.057	0.644288	-370.906	-371.012	0.64517	1	1	ko02060	Phosphotransferase system (PTS)
group_21403	group_21403	-478.535	-478.535	1	-468.646	-468.625	0.836083	1	1
group_21444	group_21444	-330.794	-330.794	0.990492	-330.739	-330.739	0.990492	1	1
group_21706	group_21706	-621.046	-621.046	0.985595	-610.903	-610.903	0.98555	1	1
group_21988	group_21988	-685.975	-685.975	0.998404	-685.951	-685.888	0.721925	1	1
group_22009	group_22009	-360.001	-360.001	0.993924	-359.965	-359.965	0.993924	1	1
group_22028	group_22028	-247.613	-247.613	0.994954	-247.583	-247.583	0.994358	1	1
group_22053	group_22053	-951.791	-951.791	0.984612	-951.661	-951.661	1	1	1
group_22069	group_22069	-599.191	-599.191	0.985117	-599.133	-599.133	0.985074	1	1	ko02060	Phosphotransferase system (PTS)
group_22070	group_22070	-311.181	-311.181	0.986089	-311.141	-311.141	0.986181	1	1
group_22072	group_22072	-349.934	-349.89	0.76855	-349.85	-349.85	0.991481	1	1
group_22073	group_22073	-581.772	-581.783	0.882215	-581.706	-581.693	0.871856	1	1
group_22090	group_22090	-318.936	-318.936	0.989119	-318.901	-318.901	0.992264	1	1
group_22135	group_22135	-879.635	-879.636	0.98263	-879.554	-879.533	0.837212	1	1
group_22137	group_22137	-414.453	-414.454	0.991407	-414.423	-414.423	0.993421	1	1	ko02060	Phosphotransferase system (PTS)
group_22137	group_22137	-414.453	-414.454	0.991407	-414.423	-414.423	0.993421	1	1	ko00500	Starch and sucrose metabolism
group_22168	group_22168	-436.292	-436.291	0.952609	-436.266	-436.266	0.997743	1	1
group_22189	group_22189	-263.425	-263.425	1	-263.389	-263.389	1	1	1
group_22194	group_22194	-559.92	-559.92	0.998872	-559.863	-559.863	1	1	1
group_22199	group_22199	-188.064	-188.064	0.994954	-188.066	-188.043	0.827615	1	1
group_22284	group_22284	-391.804	-391.727	0.693291	-391.763	-391.687	0.696599	1	1
group_23386	group_23386	-377.969	-377.923	0.760725	-377.911	-377.891	0.842461	1	1
group_23407	group_23407	-323.368	-323.463	0.662479	-323.428	-323.423	0.921142	1	1
group_23434	group_23434	-235.312	-235.312	0.992347	-235.285	-235.285	0.992431	1	1
group_23459	group_23459	-392.695	-392.669	0.821205	-392.615	-392.615	0.993324	1	1
group_23549	group_23549	-330.272	-330.272	0.994954	-330.234	-330.234	0.995082	1	1
group_23691	group_23691	-229.37	-229.525	0.577029	-229.342	-229.497	0.577029	1	1
group_23694	group_23694	-438.969	-438.969	0.998872	-438.922	-438.922	0.998872	1	1
group_23767	group_23767	-214.273	-214.273	0.989536	-214.235	-214.235	0.993044	1	1
group_4592	group_4592	-1672.81	-1672.8	0.933132	-1672.6	-1672.73	0.618436	1	1
group_5523	group_5523	-2999.83	-2999.83	0.998872	-1769.61	-1769.57	0.771877	1	1
group_6774	group_6774	-1310.94	-1312.83	0.0520345	-1205.79	-1205.79	0.998872	0.255217	1	ko01100	Metabolic pathways
group_6774	group_6774	-1310.94	-1312.83	0.0520345	-1205.79	-1205.79	0.998872	0.255217	1	ko00780	Biotin metabolism
group_8172	group_8172	-987.791	-989.779	0.0461971	-843.555	-843.456	0.656317	0.23325	1
group_8310	group_8310	-2493.25	-2493.25	0.94932	-2492.95	-2492.95	0.926681	1	1
group_981	group_981	-3437.28	-3439.39	0.0398178	-3349.29	-3349.3	0.879994	0.207133	1	ko02010	ABC transporters
gutD	gutD	-1017.74	-1017.74	0.993924	-992.187	-992.187	0.995932	1	1
hbd	hbd	-1036.96	-1036.96	0.974422	-1036.84	-1036.84	0.985639	1	1	ko01100	Metabolic pathways
hbd	hbd	-1036.96	-1036.96	0.974422	-1036.84	-1036.84	0.985639	1	1	ko00362	Benzoate degradation
hbd	hbd	-1036.96	-1036.96	0.974422	-1036.84	-1036.84	0.985639	1	1	ko01120	Microbial metabolism in diverse environments
hbd	hbd	-1036.96	-1036.96	0.974422	-1036.84	-1036.84	0.985639	1	1	ko00360	Phenylalanine metabolism
hbd	hbd	-1036.96	-1036.96	0.974422	-1036.84	-1036.84	0.985639	1	1	ko00650	Butanoate metabolism
hflX	group_17788	-1759.25	-1759.25	0.977549	-1699.3	-1699.27	0.813029	1	1
hgdB	hadC	-1434.43	-1434.43	0.949558	-1486.43	-1486.43	0.997743	1	1	ko01100	Metabolic pathways
hgdB	hadC	-1434.43	-1434.43	0.949558	-1486.43	-1486.43	0.997743	1	1	ko01220	Degradation of aromatic compounds
hgdB	hadC	-1434.43	-1434.43	0.949558	-1486.43	-1486.43	0.997743	1	1	ko01120	Microbial metabolism in diverse environments
hgdB	hadC	-1434.43	-1434.43	0.949558	-1486.43	-1486.43	0.997743	1	1	ko00362	Benzoate degradation
hisA	hisA	-931.205	-931.205	0.997015	-931.106	-931.106	0.997015	1	1	ko01230	Biosynthesis of amino acids
hisA	hisA	-931.205	-931.205	0.997015	-931.106	-931.106	0.997015	1	1	ko01110	Biosynthesis of secondary metabolites
hisA	hisA	-931.205	-931.205	0.997015	-931.106	-931.106	0.997015	1	1	ko01100	Metabolic pathways
hisA	hisA	-931.205	-931.205	0.997015	-931.106	-931.106	0.997015	1	1	ko00340	Histidine metabolism
hisB	hisB	-742.662	-742.662	0.987385	-742.582	-742.582	0.989782	1	1	ko01100	Metabolic pathways
hisB	hisB	-742.662	-742.662	0.987385	-742.582	-742.582	0.989782	1	1	ko00400	Phenylalanine, tyrosine and tryptophan biosynthesis
hisB	hisB	-742.662	-742.662	0.987385	-742.582	-742.582	0.989782	1	1	ko01130
hisB	hisB	-742.662	-742.662	0.987385	-742.582	-742.582	0.989782	1	1	ko00960	Tropane, piperidine and pyridine alkaloid biosynthesis
hisB	hisB	-742.662	-742.662	0.987385	-742.582	-742.582	0.989782	1	1	ko00401	Novobiocin biosynthesis
hisB	hisB	-742.662	-742.662	0.987385	-742.582	-742.582	0.989782	1	1	ko00350	Tyrosine metabolism
hisB	hisB	-742.662	-742.662	0.987385	-742.582	-742.582	0.989782	1	1	ko00360	Phenylalanine metabolism
hisB	hisB	-742.662	-742.662	0.987385	-742.582	-742.582	0.989782	1	1	ko00340	Histidine metabolism
hisB	hisB	-742.662	-742.662	0.987385	-742.582	-742.582	0.989782	1	1	ko01230	Biosynthesis of amino acids
hisB	hisB	-742.662	-742.662	0.987385	-742.582	-742.582	0.989782	1	1	ko01110	Biosynthesis of secondary metabolites
hisC	group_15846	-2234.41	-2234.39	0.830755	-1386.84	-1386.89	0.762375	1	1	ko00360	Phenylalanine metabolism
hisC	group_15846	-2234.41	-2234.39	0.830755	-1386.84	-1386.89	0.762375	1	1	ko00860	Porphyrin and chlorophyll metabolism
hisC	group_15846	-2234.41	-2234.39	0.830755	-1386.84	-1386.89	0.762375	1	1	ko00960	Tropane, piperidine and pyridine alkaloid biosynthesis
hisC	group_15846	-2234.41	-2234.39	0.830755	-1386.84	-1386.89	0.762375	1	1	ko01110	Biosynthesis of secondary metabolites
hisC	group_15846	-2234.41	-2234.39	0.830755	-1386.84	-1386.89	0.762375	1	1	ko00400	Phenylalanine, tyrosine and tryptophan biosynthesis
hisC	group_15846	-2234.41	-2234.39	0.830755	-1386.84	-1386.89	0.762375	1	1	ko01100	Metabolic pathways
hisC	group_15846	-2234.41	-2234.39	0.830755	-1386.84	-1386.89	0.762375	1	1	ko01230	Biosynthesis of amino acids
hisC	group_15846	-2234.41	-2234.39	0.830755	-1386.84	-1386.89	0.762375	1	1	ko00340	Histidine metabolism
hisC	group_15846	-2234.41	-2234.39	0.830755	-1386.84	-1386.89	0.762375	1	1	ko00350	Tyrosine metabolism
hisC	group_15846	-2234.41	-2234.39	0.830755	-1386.84	-1386.89	0.762375	1	1	ko01130
hisC	group_15846	-2234.41	-2234.39	0.830755	-1386.84	-1386.89	0.762375	1	1	ko00401	Novobiocin biosynthesis
hisC	hisC	-1287.79	-1287.79	0.989475	-1287.61	-1287.61	1	1	1	ko00360	Phenylalanine metabolism
hisC	hisC	-1287.79	-1287.79	0.989475	-1287.61	-1287.61	1	1	1	ko00860	Porphyrin and chlorophyll metabolism
hisC	hisC	-1287.79	-1287.79	0.989475	-1287.61	-1287.61	1	1	1	ko00960	Tropane, piperidine and pyridine alkaloid biosynthesis
hisC	hisC	-1287.79	-1287.79	0.989475	-1287.61	-1287.61	1	1	1	ko01110	Biosynthesis of secondary metabolites
hisC	hisC	-1287.79	-1287.79	0.989475	-1287.61	-1287.61	1	1	1	ko00400	Phenylalanine, tyrosine and tryptophan biosynthesis
hisC	hisC	-1287.79	-1287.79	0.989475	-1287.61	-1287.61	1	1	1	ko01100	Metabolic pathways
hisC	hisC	-1287.79	-1287.79	0.989475	-1287.61	-1287.61	1	1	1	ko01230	Biosynthesis of amino acids
hisC	hisC	-1287.79	-1287.79	0.989475	-1287.61	-1287.61	1	1	1	ko00340	Histidine metabolism
hisC	hisC	-1287.79	-1287.79	0.989475	-1287.61	-1287.61	1	1	1	ko00350	Tyrosine metabolism
hisC	hisC	-1287.79	-1287.79	0.989475	-1287.61	-1287.61	1	1	1	ko01130
hisC	hisC	-1287.79	-1287.79	0.989475	-1287.61	-1287.61	1	1	1	ko00401	Novobiocin biosynthesis
hisH	hisH	-759.423	-759.424	0.985772	-759.336	-759.336	0.998872	1	1	ko01110	Biosynthesis of secondary metabolites
hisH	hisH	-759.423	-759.424	0.985772	-759.336	-759.336	0.998872	1	1	ko00340	Histidine metabolism
hisH	hisH	-759.423	-759.424	0.985772	-759.336	-759.336	0.998872	1	1	ko01230	Biosynthesis of amino acids
hisH	hisH	-759.423	-759.424	0.985772	-759.336	-759.336	0.998872	1	1	ko01100	Metabolic pathways
hisK	group_20476	-1046.64	-1046.64	0.998872	-1035.12	-1032.9	0.035412	1	0.828962	ko01110	Biosynthesis of secondary metabolites
hisK	group_20476	-1046.64	-1046.64	0.998872	-1035.12	-1032.9	0.035412	1	0.828962	ko01230	Biosynthesis of amino acids
hisK	group_20476	-1046.64	-1046.64	0.998872	-1035.12	-1032.9	0.035412	1	0.828962	ko01100	Metabolic pathways
hisK	group_20476	-1046.64	-1046.64	0.998872	-1035.12	-1032.9	0.035412	1	0.828962	ko00340	Histidine metabolism
hisK	hisK	-994.196	-994.23	0.795075	-994.092	-994.125	0.797924	1	1	ko01110	Biosynthesis of secondary metabolites
hisK	hisK	-994.196	-994.23	0.795075	-994.092	-994.125	0.797924	1	1	ko01230	Biosynthesis of amino acids
hisK	hisK	-994.196	-994.23	0.795075	-994.092	-994.125	0.797924	1	1	ko01100	Metabolic pathways
hisK	hisK	-994.196	-994.23	0.795075	-994.092	-994.125	0.797924	1	1	ko00340	Histidine metabolism
hisS	hisS	-1584.63	-1584.63	1	-1584.5	-1585.1	0.271597	1	1	ko00970	Aminoacyl-tRNA biosynthesis
hprK	hprK	-1154.65	-1154.65	0.982814	-1154.54	-1154.54	0.992687	1	1
hsdM	group_11296	-1936.81	-1936.81	0.998872	-1936.61	-1936.61	0.998872	1	1
hydF	group_15539	-1524.68	-1524.63	0.755614	-1524.43	-1524.45	0.832874	1	1	ko01100	Metabolic pathways
hydF	group_15539	-1524.68	-1524.63	0.755614	-1524.43	-1524.45	0.832874	1	1	ko00730	Thiamine metabolism
iap	group_15365	-1514.83	-1515.56	0.22743	-1514.71	-1515.43	0.227743	0.796779	1
iap	group_20652	-1049.63	-1052.95	0.010002	-899.905	-899.905	1	0.0686806	1
ibrB	group_22321	-680.851	-680.98	0.612113	-680.772	-680.9	0.613412	1	1
iscS	iscS1	-1547.83	-1549.18	0.100202	-1428.4	-1428.4	0.904496	0.422984	1	ko04122	Sulfur relay system
iscS	iscS1	-1547.83	-1549.18	0.100202	-1428.4	-1428.4	0.904496	0.422984	1	ko00730	Thiamine metabolism
iscS	iscS1	-1547.83	-1549.18	0.100202	-1428.4	-1428.4	0.904496	0.422984	1	ko01100	Metabolic pathways
iscS	iscS2	-1508.42	-1508.37	0.751463	-1508.19	-1508.18	0.897502	1	1	ko04122	Sulfur relay system
iscS	iscS2	-1508.42	-1508.37	0.751463	-1508.19	-1508.18	0.897502	1	1	ko00730	Thiamine metabolism
iscS	iscS2	-1508.42	-1508.37	0.751463	-1508.19	-1508.18	0.897502	1	1	ko01100	Metabolic pathways
isp	group_18456	-1309.7	-1309.72	0.841387	-1309.56	-1309.58	0.845038	1	1	ko02024	Quorum sensing
ispF	ispF	-622.956	-622.956	0.992431	-622.893	-622.893	0.998872	1	1	ko01130
ispF	ispF	-622.956	-622.956	0.992431	-622.893	-622.893	0.998872	1	1	ko00900	Terpenoid backbone biosynthesis
ispF	ispF	-622.956	-622.956	0.992431	-622.893	-622.893	0.998872	1	1	ko01100	Metabolic pathways
ispF	ispF	-622.956	-622.956	0.992431	-622.893	-622.893	0.998872	1	1	ko01110	Biosynthesis of secondary metabolites
kbaY	agaY_1	-1161.75	-1161.75	0.998404	-1161.62	-1161.62	0.980007	1	1	ko00052	Galactose metabolism
kbaY	agaY_1	-1161.75	-1161.75	0.998404	-1161.62	-1161.62	0.980007	1	1	ko01100	Metabolic pathways
kdgK	group_15288	-1275.41	-1275.41	0.980621	-1275.27	-1275.27	1	1	1	ko01100	Metabolic pathways
kdgK	group_15288	-1275.41	-1275.41	0.980621	-1275.27	-1275.27	1	1	1	ko01120	Microbial metabolism in diverse environments
kdgK	group_15288	-1275.41	-1275.41	0.980621	-1275.27	-1275.27	1	1	1	ko00030	Pentose phosphate pathway
kdgK	group_15288	-1275.41	-1275.41	0.980621	-1275.27	-1275.27	1	1	1	ko01200	Carbon metabolism
kdgT4	kdgT	-1281.61	-1283.02	0.0931176	-1234.95	-1234.95	0.97536	0.41341	1
kdpC	kdpC	-806.693	-806.692	0.966196	-883.247	-884.806	0.0774722	1	1	ko02020	Two-component system
lamB	group_14320	-1027.98	-1027.99	0.883662	-1027.91	-1027.92	0.888075	1	1
ldh	ldh	-1295.39	-1296.51	0.134349	-1247.46	-1247.51	0.760228	0.528164	1	ko00010	Glycolysis / Gluconeogenesis
ldh	ldh	-1295.39	-1296.51	0.134349	-1247.46	-1247.51	0.760228	0.528164	1	ko01130
ldh	ldh	-1295.39	-1296.51	0.134349	-1247.46	-1247.51	0.760228	0.528164	1	ko01120	Microbial metabolism in diverse environments
ldh	ldh	-1295.39	-1296.51	0.134349	-1247.46	-1247.51	0.760228	0.528164	1	ko04922	Glucagon signaling pathway
ldh	ldh	-1295.39	-1296.51	0.134349	-1247.46	-1247.51	0.760228	0.528164	1	ko00640	Propanoate metabolism
ldh	ldh	-1295.39	-1296.51	0.134349	-1247.46	-1247.51	0.760228	0.528164	1	ko01100	Metabolic pathways
ldh	ldh	-1295.39	-1296.51	0.134349	-1247.46	-1247.51	0.760228	0.528164	1	ko01110	Biosynthesis of secondary metabolites
ldh	ldh	-1295.39	-1296.51	0.134349	-1247.46	-1247.51	0.760228	0.528164	1	ko00620	Pyruvate metabolism
ldh	ldh	-1295.39	-1296.51	0.134349	-1247.46	-1247.51	0.760228	0.528164	1	ko00270	Cysteine and methionine metabolism
lepB	sip2_1	-778.796	-781.411	0.0222056	-769.114	-770.927	0.0568608	0.132975	1	ko03060	Protein export
lepB	sip2_1	-778.796	-781.411	0.0222056	-769.114	-770.927	0.0568608	0.132975	1	ko02024	Quorum sensing
leuA	leuA	-2268.3	-2268.31	0.869688	-2211.81	-2211.82	0.880366	1	1	ko01230	Biosynthesis of amino acids
leuA	leuA	-2268.3	-2268.31	0.869688	-2211.81	-2211.82	0.880366	1	1	ko01210	2-Oxocarboxylic acid metabolism
leuA	leuA	-2268.3	-2268.31	0.869688	-2211.81	-2211.82	0.880366	1	1	ko01100	Metabolic pathways
leuA	leuA	-2268.3	-2268.31	0.869688	-2211.81	-2211.82	0.880366	1	1	ko00620	Pyruvate metabolism
leuA	leuA	-2268.3	-2268.31	0.869688	-2211.81	-2211.82	0.880366	1	1	ko01110	Biosynthesis of secondary metabolites
leuA	leuA	-2268.3	-2268.31	0.869688	-2211.81	-2211.82	0.880366	1	1	ko00290	Valine, leucine and isoleucine biosynthesis
leuD	leuD	-599.708	-599.799	0.66992	-599.637	-599.727	0.670963	1	1	ko00290	Valine, leucine and isoleucine biosynthesis
leuD	leuD	-599.708	-599.799	0.66992	-599.637	-599.727	0.670963	1	1	ko01210	2-Oxocarboxylic acid metabolism
leuD	leuD	-599.708	-599.799	0.66992	-599.637	-599.727	0.670963	1	1	ko01230	Biosynthesis of amino acids
leuD	leuD	-599.708	-599.799	0.66992	-599.637	-599.727	0.670963	1	1	ko01120	Microbial metabolism in diverse environments
leuD	leuD	-599.708	-599.799	0.66992	-599.637	-599.727	0.670963	1	1	ko01100	Metabolic pathways
leuD	leuD	-599.708	-599.799	0.66992	-599.637	-599.727	0.670963	1	1	ko00760	Nicotinate and nicotinamide metabolism
leuD	leuD	-599.708	-599.799	0.66992	-599.637	-599.727	0.670963	1	1	ko00660	C5-Branched dibasic acid metabolism
leuD	leuD	-599.708	-599.799	0.66992	-599.637	-599.727	0.670963	1	1	ko01110	Biosynthesis of secondary metabolites
lipM	group_18304	-1019.14	-1019.14	0.971617	-1074	-1074.74	0.225631	1	1	ko01100	Metabolic pathways
lipM	group_18304	-1019.14	-1019.14	0.971617	-1074	-1074.74	0.225631	1	1	ko00785	Lipoic acid metabolism
lldD	group_17989	-1244.63	-1244.63	0.974323	-1244.49	-1244.49	0.953502	1	1
malH	group_9979	-1737.12	-1737.12	0.920448	-1736.92	-1736.91	0.890843	1	1	ko00010	Glycolysis / Gluconeogenesis
malH	group_9979	-1737.12	-1737.12	0.920448	-1736.92	-1736.91	0.890843	1	1	ko00500	Starch and sucrose metabolism
malX_1	malX_1	-3101.1	-3099.38	0.0629834	-2031.07	-2031.06	0.881234	0.303145	1	ko00500	Starch and sucrose metabolism
malX_1	malX_1	-3101.1	-3099.38	0.0629834	-2031.07	-2031.06	0.881234	0.303145	1	ko02060	Phosphotransferase system (PTS)
malX_1	malX_1	-3101.1	-3099.38	0.0629834	-2031.07	-2031.06	0.881234	0.303145	1	ko00520	Amino sugar and nucleotide sugar metabolism
malX_1	malX_1	-3101.1	-3099.38	0.0629834	-2031.07	-2031.06	0.881234	0.303145	1	ko00010	Glycolysis / Gluconeogenesis
malY	malY	-2339.11	-2339.89	0.210103	-2240.4	-2240.4	1	0.762005	1	ko00270	Cysteine and methionine metabolism
malY	malY	-2339.11	-2339.89	0.210103	-2240.4	-2240.4	1	0.762005	1	ko01100	Metabolic pathways
malY	malY	-2339.11	-2339.89	0.210103	-2240.4	-2240.4	1	0.762005	1	ko01110	Biosynthesis of secondary metabolites
malY	malY	-2339.11	-2339.89	0.210103	-2240.4	-2240.4	1	0.762005	1	ko01230	Biosynthesis of amino acids
malY	malY	-2339.11	-2339.89	0.210103	-2240.4	-2240.4	1	0.762005	1	ko00450	Selenocompound metabolism
metY-2	cysD	-1603.82	-1603.82	0.990035	-1603.63	-1603.63	0.998872	1	1	ko01100	Metabolic pathways
metY-2	cysD	-1603.82	-1603.82	0.990035	-1603.63	-1603.63	0.998872	1	1	ko00270	Cysteine and methionine metabolism
mngA	group_21275	-371.8	-371.8	0.99382	-371.761	-371.761	0.99382	1	1	ko00051	Fructose and mannose metabolism
mngA	group_21275	-371.8	-371.8	0.99382	-371.761	-371.761	0.99382	1	1	ko01120	Microbial metabolism in diverse environments
mngA	group_21275	-371.8	-371.8	0.99382	-371.761	-371.761	0.99382	1	1	ko02060	Phosphotransferase system (PTS)
mngA	group_21275	-371.8	-371.8	0.99382	-371.761	-371.761	0.99382	1	1	ko01100	Metabolic pathways
moaC	moaC	-590.939	-591.131	0.535344	-590.871	-591.063	0.535076	1	1	ko04122	Sulfur relay system
moaC	moaC	-590.939	-591.131	0.535344	-590.871	-591.063	0.535076	1	1	ko00790	Folate biosynthesis
moaC	moaC	-590.939	-591.131	0.535344	-590.871	-591.063	0.535076	1	1	ko01100	Metabolic pathways
modB	modB_1	-967.453	-967.458	0.920559	-967.326	-967.33	0.925168	1	1	ko02010	ABC transporters
modB1	modB_2	-1008.39	-1008.4	0.985463	-1008.58	-1008.58	0.972877	1	1	ko02010	ABC transporters
modC	modC	-1480.89	-1482.26	0.0977662	-1377.44	-1377.42	0.826123	0.419094	1	ko02010	ABC transporters
motA	motA	-1342.54	-1342.54	0.987435	-1342.36	-1342.36	1	1	1	ko02020	Two-component system
motA	motA	-1342.54	-1342.54	0.987435	-1342.36	-1342.36	1	1	1	ko02030	Bacterial chemotaxis
motA	motA	-1342.54	-1342.54	0.987435	-1342.36	-1342.36	1	1	1	ko02040	Flagellar assembly
motB	motB	-945.584	-945.582	0.94942	-945.499	-945.499	0.996808	1	1	ko02030	Bacterial chemotaxis
motB	motB	-945.584	-945.582	0.94942	-945.499	-945.499	0.996808	1	1	ko02040	Flagellar assembly
msmR	group_20449	-1059.23	-1059.28	0.742173	-1059.1	-1059.1	0.98883	1	1
murB	murB	-1227.94	-1227.95	0.882263	-1465.05	-1469.25	0.00375445	1	0.161128	ko00550	Peptidoglycan biosynthesis
murB	murB	-1227.94	-1227.95	0.882263	-1465.05	-1469.25	0.00375445	1	0.161128	ko00520	Amino sugar and nucleotide sugar metabolism
murB	murB	-1227.94	-1227.95	0.882263	-1465.05	-1469.25	0.00375445	1	0.161128	ko01100	Metabolic pathways
murC	murC	-1760.1	-1760.1	0.998404	-1719.67	-1719.67	0.985683	1	1	ko00550	Peptidoglycan biosynthesis
murC	murC	-1760.1	-1760.1	0.998404	-1719.67	-1719.67	0.985683	1	1	ko00473	D-Alanine metabolism
murC	murC	-1760.1	-1760.1	0.998404	-1719.67	-1719.67	0.985683	1	1	ko01100	Metabolic pathways
murC	murC	-1760.1	-1760.1	0.998404	-1719.67	-1719.67	0.985683	1	1	ko01502	Vancomycin resistance
murC	murC	-1760.1	-1760.1	0.998404	-1719.67	-1719.67	0.985683	1	1	ko00471	D-Glutamine and D-glutamate metabolism
murD	murD	-1780.11	-1783.57	0.00850237	-1686.06	-1686.14	0.704395	0.0599825	1	ko01100	Metabolic pathways
murD	murD	-1780.11	-1783.57	0.00850237	-1686.06	-1686.14	0.704395	0.0599825	1	ko00550	Peptidoglycan biosynthesis
murD	murD	-1780.11	-1783.57	0.00850237	-1686.06	-1686.14	0.704395	0.0599825	1	ko00471	D-Glutamine and D-glutamate metabolism
mutF	group_17373	-978.894	-978.894	0.988549	-978.797	-978.797	0.996258	1	1	ko02024	Quorum sensing
mutF	group_17373	-978.894	-978.894	0.988549	-978.797	-978.797	0.996258	1	1	ko02020	Two-component system
mutF	group_17373	-978.894	-978.894	0.988549	-978.797	-978.797	0.996258	1	1	ko02010	ABC transporters
mutF	spaF	-908.437	-908.438	0.982889	-1065.99	-1065.99	1	1	1	ko02024	Quorum sensing
mutF	spaF	-908.437	-908.438	0.982889	-1065.99	-1065.99	1	1	1	ko02020	Two-component system
mutF	spaF	-908.437	-908.438	0.982889	-1065.99	-1065.99	1	1	1	ko02010	ABC transporters
mutG	group_18247	-969.356	-969.356	0.998872	-969.236	-969.236	0.998872	1	1	ko02024	Quorum sensing
mutG	group_18247	-969.356	-969.356	0.998872	-969.236	-969.236	0.998872	1	1	ko02020	Two-component system
mutG	group_18247	-969.356	-969.356	0.998872	-969.236	-969.236	0.998872	1	1	ko02010	ABC transporters
nagA	agaA	-1569.85	-1569.85	0.987234	-1569.64	-1569.64	0.973614	1	1	ko00520	Amino sugar and nucleotide sugar metabolism
nagA	agaA	-1569.85	-1569.85	0.987234	-1569.64	-1569.64	0.973614	1	1	ko01130
natSF	group_13983	-767.711	-768.029	0.424984	-767.606	-767.921	0.427033	1	1
nikR	group_21132	-349.46	-350.853	0.095136	-313.999	-313.999	0.99323	0.418761	1
nikY	oppB	-1376.35	-1378.57	0.0352745	-1325.71	-1325.71	0.998872	0.195338	1	ko02024	Quorum sensing
norM	group_14143	-1832.33	-1834.47	0.0386301	-1726.48	-1726.48	0.921593	0.205098	1
nrdD	nrdD	-2950.05	-2950.06	0.873939	-3086.26	-3089.88	0.00706623	1	0.242607	ko00230	Purine metabolism
nrdD	nrdD	-2950.05	-2950.06	0.873939	-3086.26	-3089.88	0.00706623	1	0.242607	ko00240	Pyrimidine metabolism
nrdD	nrdD	-2950.05	-2950.06	0.873939	-3086.26	-3089.88	0.00706623	1	0.242607	ko01100	Metabolic pathways
oppD	appD	-1249.11	-1249.11	0.97966	-1248.97	-1248.97	1	1	1	ko02024	Quorum sensing
oppD	appD	-1249.11	-1249.11	0.97966	-1248.97	-1248.97	1	1	1	ko02010	ABC transporters
oppD	appD	-1249.11	-1249.11	0.97966	-1248.97	-1248.97	1	1	1	ko01501	beta-Lactam resistance
oraE	oraE	-2780.3	-2780.3	0.977435	-2780.75	-2780.75	0.94762	1	1	ko00472	D-Arginine and D-ornithine metabolism
pabA	pabA	-757.797	-757.348	0.343317	-757.712	-757.262	0.342998	1	1	ko01230	Biosynthesis of amino acids
pabA	pabA	-757.797	-757.348	0.343317	-757.712	-757.262	0.342998	1	1	ko02025	Biofilm formation - Pseudomonas aeruginosa
pabA	pabA	-757.797	-757.348	0.343317	-757.712	-757.262	0.342998	1	1	ko01100	Metabolic pathways
pabA	pabA	-757.797	-757.348	0.343317	-757.712	-757.262	0.342998	1	1	ko01130
pabA	pabA	-757.797	-757.348	0.343317	-757.712	-757.262	0.342998	1	1	ko00790	Folate biosynthesis
pabA	pabA	-757.797	-757.348	0.343317	-757.712	-757.262	0.342998	1	1	ko00405	Phenazine biosynthesis
pabA	pabA	-757.797	-757.348	0.343317	-757.712	-757.262	0.342998	1	1	ko01110	Biosynthesis of secondary metabolites
pabA	pabA	-757.797	-757.348	0.343317	-757.712	-757.262	0.342998	1	1	ko00400	Phenylalanine, tyrosine and tryptophan biosynthesis
pabA	pabA	-757.797	-757.348	0.343317	-757.712	-757.262	0.342998	1	1	ko02024	Quorum sensing
pabB	pabB	-1832.07	-1833.16	0.140462	-1740.35	-1741.07	0.230849	0.548013	1	ko00400	Phenylalanine, tyrosine and tryptophan biosynthesis
pabB	pabB	-1832.07	-1833.16	0.140462	-1740.35	-1741.07	0.230849	0.548013	1	ko01130
pabB	pabB	-1832.07	-1833.16	0.140462	-1740.35	-1741.07	0.230849	0.548013	1	ko01110	Biosynthesis of secondary metabolites
pabB	pabB	-1832.07	-1833.16	0.140462	-1740.35	-1741.07	0.230849	0.548013	1	ko02025	Biofilm formation - Pseudomonas aeruginosa
pabB	pabB	-1832.07	-1833.16	0.140462	-1740.35	-1741.07	0.230849	0.548013	1	ko02024	Quorum sensing
pabB	pabB	-1832.07	-1833.16	0.140462	-1740.35	-1741.07	0.230849	0.548013	1	ko00405	Phenazine biosynthesis
pabB	pabB	-1832.07	-1833.16	0.140462	-1740.35	-1741.07	0.230849	0.548013	1	ko01230	Biosynthesis of amino acids
pabB	pabB	-1832.07	-1833.16	0.140462	-1740.35	-1741.07	0.230849	0.548013	1	ko01100	Metabolic pathways
pabB	pabB	-1832.07	-1833.16	0.140462	-1740.35	-1741.07	0.230849	0.548013	1	ko00790	Folate biosynthesis
pdaB	group_12812	-1057.64	-1060.31	0.0210042	-987.672	-988.378	0.234531	0.128776	1
pdaC	group_14369	-923.481	-923.563	0.684786	-916.877	-916.939	0.723271	1	1
pepQ	group_17125	-1507.55	-1508.29	0.222802	-1412.59	-1412.59	0.98361	0.791763	1
pheA	pheA	-2246.01	-2246.02	0.900211	-1529.03	-1529.03	0.998404	1	1	ko01230	Biosynthesis of amino acids
pheA	pheA	-2246.01	-2246.02	0.900211	-1529.03	-1529.03	0.998404	1	1	ko00401	Novobiocin biosynthesis
pheA	pheA	-2246.01	-2246.02	0.900211	-1529.03	-1529.03	0.998404	1	1	ko00400	Phenylalanine, tyrosine and tryptophan biosynthesis
pheA	pheA	-2246.01	-2246.02	0.900211	-1529.03	-1529.03	0.998404	1	1	ko01110	Biosynthesis of secondary metabolites
pheA	pheA	-2246.01	-2246.02	0.900211	-1529.03	-1529.03	0.998404	1	1	ko01100	Metabolic pathways
pheA	pheA	-2246.01	-2246.02	0.900211	-1529.03	-1529.03	0.998404	1	1	ko01130
phnI	phnI	-1365.93	-1365.93	0.905706	-1365.76	-1365.77	0.912742	1	1	ko00440	Phosphonate and phosphinate metabolism
phnK	phnK	-1114.23	-1114.25	0.870772	-1114.14	-1114.13	0.889863	1	1	ko00440	Phosphonate and phosphinate metabolism
pncA	group_14147	-799.913	-799.912	0.961402	-783.67	-783.67	0.998404	1	1	ko00760	Nicotinate and nicotinamide metabolism
pncA	group_14147	-799.913	-799.912	0.961402	-783.67	-783.67	0.998404	1	1	ko01100	Metabolic pathways
pncB	group_17590	-2100.16	-2103.65	0.0082444	-1821	-1821	0.990035	0.0599825	1	ko00760	Nicotinate and nicotinamide metabolism
pncB	group_17590	-2100.16	-2103.65	0.0082444	-1821	-1821	0.990035	0.0599825	1	ko01100	Metabolic pathways
polC1	group_18938	-640.679	-641.464	0.210106	-616.039	-615.976	0.723886	0.762005	1	ko03430	Mismatch repair
polC1	group_18938	-640.679	-641.464	0.210106	-616.039	-615.976	0.723886	0.762005	1	ko00240	Pyrimidine metabolism
polC1	group_18938	-640.679	-641.464	0.210106	-616.039	-615.976	0.723886	0.762005	1	ko03030	DNA replication
polC1	group_18938	-640.679	-641.464	0.210106	-616.039	-615.976	0.723886	0.762005	1	ko01100	Metabolic pathways
polC1	group_18938	-640.679	-641.464	0.210106	-616.039	-615.976	0.723886	0.762005	1	ko00230	Purine metabolism
polC1	group_18938	-640.679	-641.464	0.210106	-616.039	-615.976	0.723886	0.762005	1	ko03440	Homologous recombination
porG	group_17248	-673.586	-673.586	0.986227	-673.513	-673.513	0.994829	1	1	ko00020	Citrate cycle (TCA cycle)
porG	group_17248	-673.586	-673.586	0.986227	-673.513	-673.513	0.994829	1	1	ko01200	Carbon metabolism
porG	group_17248	-673.586	-673.586	0.986227	-673.513	-673.513	0.994829	1	1	ko01100	Metabolic pathways
porG	group_17248	-673.586	-673.586	0.986227	-673.513	-673.513	0.994829	1	1	ko01120	Microbial metabolism in diverse environments
porG	group_17248	-673.586	-673.586	0.986227	-673.513	-673.513	0.994829	1	1	ko00720	Carbon fixation pathways in prokaryotes
porG	group_17248	-673.586	-673.586	0.986227	-673.513	-673.513	0.994829	1	1	ko00280	Valine, leucine and isoleucine degradation
ppnP	group_22099	-414.028	-414.028	0.987486	-414.035	-414.035	0.987435	1	1	ko00240	Pyrimidine metabolism
ppnP	group_22099	-414.028	-414.028	0.987486	-414.035	-414.035	0.987435	1	1	ko00230	Purine metabolism
prfB	prfB	-1290.94	-1290.94	0.974076	-1290.77	-1290.77	0.998404	1	1
proV	opuCA	-1531	-1533.08	0.0415316	-1428.69	-1428.69	0.986366	0.213771	1	ko02010	ABC transporters
prs	prs	-1186.19	-1186.17	0.839886	-1186.07	-1186.06	0.961025	1	1	ko01110	Biosynthesis of secondary metabolites
prs	prs	-1186.19	-1186.17	0.839886	-1186.07	-1186.06	0.961025	1	1	ko01100	Metabolic pathways
prs	prs	-1186.19	-1186.17	0.839886	-1186.07	-1186.06	0.961025	1	1	ko01130
prs	prs	-1186.19	-1186.17	0.839886	-1186.07	-1186.06	0.961025	1	1	ko01230	Biosynthesis of amino acids
prs	prs	-1186.19	-1186.17	0.839886	-1186.07	-1186.06	0.961025	1	1	ko00230	Purine metabolism
prs	prs	-1186.19	-1186.17	0.839886	-1186.07	-1186.06	0.961025	1	1	ko01200	Carbon metabolism
prs	prs	-1186.19	-1186.17	0.839886	-1186.07	-1186.06	0.961025	1	1	ko01120	Microbial metabolism in diverse environments
prs	prs	-1186.19	-1186.17	0.839886	-1186.07	-1186.06	0.961025	1	1	ko00030	Pentose phosphate pathway
prsW	sleB	-984.365	-985.826	0.0873764	-956.357	-957.064	0.234357	0.405395	1
pstA	group_19549	-1016.48	-1016.48	0.981737	-1016.36	-1016.36	0.998872	1	1	ko02010	ABC transporters
ptbA	group_18215	-659.384	-660.768	0.0961587	-584.111	-584.251	0.596678	0.419094	1	ko02026	Biofilm formation - Escherichia coli
ptbA	group_18215	-659.384	-660.768	0.0961587	-584.111	-584.251	0.596678	0.419094	1	ko00500	Starch and sucrose metabolism
ptbA	group_18215	-659.384	-660.768	0.0961587	-584.111	-584.251	0.596678	0.419094	1	ko02060	Phosphotransferase system (PTS)
ptbA	group_18215	-659.384	-660.768	0.0961587	-584.111	-584.251	0.596678	0.419094	1	ko00010	Glycolysis / Gluconeogenesis
ptbA	group_18215	-659.384	-660.768	0.0961587	-584.111	-584.251	0.596678	0.419094	1	ko05111	Biofilm formation - Vibrio cholerae
ptbA	group_18215	-659.384	-660.768	0.0961587	-584.111	-584.251	0.596678	0.419094	1	ko00520	Amino sugar and nucleotide sugar metabolism
ptcB	group_17144	-411.732	-411.732	1	-397.027	-396.702	0.420288	1	1	ko02060	Phosphotransferase system (PTS)
ptcB	group_17144	-411.732	-411.732	1	-397.027	-396.702	0.420288	1	1	ko00500	Starch and sucrose metabolism
pulG	group_19599	-526.594	-527.899	0.106131	-455.229	-455.23	0.970843	0.440784	1	ko03070	Bacterial secretion system
pulG	group_19599	-526.594	-527.899	0.106131	-455.229	-455.23	0.970843	0.440784	1	ko05111	Biofilm formation - Vibrio cholerae
pulG	group_19599	-526.594	-527.899	0.106131	-455.229	-455.23	0.970843	0.440784	1	ko02020	Two-component system
purC	group_20482	-1007.64	-1008.34	0.237653	-849.05	-849.051	0.981842	0.81054	1	ko01110	Biosynthesis of secondary metabolites
purC	group_20482	-1007.64	-1008.34	0.237653	-849.05	-849.051	0.981842	0.81054	1	ko01503	Cationic antimicrobial peptide (CAMP) resistance
purC	group_20482	-1007.64	-1008.34	0.237653	-849.05	-849.051	0.981842	0.81054	1	ko00230	Purine metabolism
purC	group_20482	-1007.64	-1008.34	0.237653	-849.05	-849.051	0.981842	0.81054	1	ko01100	Metabolic pathways
purC	group_20482	-1007.64	-1008.34	0.237653	-849.05	-849.051	0.981842	0.81054	1	ko01130
purC	group_20482	-1007.64	-1008.34	0.237653	-849.05	-849.051	0.981842	0.81054	1	ko00250	Alanine, aspartate and glutamate metabolism
purM	purG	-1335.09	-1335.09	0.981877	-1334.94	-1334.94	0.9879	1	1	ko01130
purM	purG	-1335.09	-1335.09	0.981877	-1334.94	-1334.94	0.9879	1	1	ko00230	Purine metabolism
purM	purG	-1335.09	-1335.09	0.981877	-1334.94	-1334.94	0.9879	1	1	ko01110	Biosynthesis of secondary metabolites
purM	purG	-1335.09	-1335.09	0.981877	-1334.94	-1334.94	0.9879	1	1	ko01100	Metabolic pathways
purR	purR	-1103.7	-1103.7	0.985728	-1103.56	-1103.56	0.981053	1	1	ko01110	Biosynthesis of secondary metabolites
purR	purR	-1103.7	-1103.7	0.985728	-1103.56	-1103.56	0.981053	1	1	ko01100	Metabolic pathways
purR	purR	-1103.7	-1103.7	0.985728	-1103.56	-1103.56	0.981053	1	1	ko00230	Purine metabolism
puuD	group_18889	-1032.05	-1032.76	0.232542	-937.662	-937.664	0.94818	0.803752	1
puuR	group_21137	-682.893	-682.908	0.860173	-682.806	-682.822	0.856352	1	1
pyrC	pyrC	-1619	-1620.43	0.0907665	-1572.01	-1572.01	0.987847	0.412545	1	ko00240	Pyrimidine metabolism
pyrC	pyrC	-1619	-1620.43	0.0907665	-1572.01	-1572.01	0.987847	0.412545	1	ko01100	Metabolic pathways
pyrF	pyrF	-957.426	-957.426	0.98689	-902.02	-902.02	0.998404	1	1	ko00240	Pyrimidine metabolism
pyrF	pyrF	-957.426	-957.426	0.98689	-902.02	-902.02	0.998404	1	1	ko01100	Metabolic pathways
pyrP	uraA	-1577.91	-1578	0.678205	-1577.77	-1577.86	0.680523	1	1
rapZ	group_18013	-1072.45	-1072.45	0.981842	-1072.31	-1072.31	0.973808	1	1
rarA	group_13818	-1690.35	-1693.84	0.00818698	-1557.65	-1557.6	0.74726	0.0599825	1
rbfA	rbfA	-488.941	-488.968	0.818748	-467.19	-467.331	0.595802	1	1
rbo	rbo	-490.966	-491.055	0.673163	-490.935	-490.997	0.726613	1	1
rfbB	group_19171	-1303.42	-1303.42	0.978123	-1303.27	-1303.27	0.998404	1	1	ko01130
rfbB	group_19171	-1303.42	-1303.42	0.978123	-1303.27	-1303.27	0.998404	1	1	ko01055	Biosynthesis of vancomycin group antibiotics
rfbB	group_19171	-1303.42	-1303.42	0.978123	-1303.27	-1303.27	0.998404	1	1	ko00521	Streptomycin biosynthesis
rfbB	group_19171	-1303.42	-1303.42	0.978123	-1303.27	-1303.27	0.998404	1	1	ko00523	Polyketide sugar unit biosynthesis
rfbB	group_19171	-1303.42	-1303.42	0.978123	-1303.27	-1303.27	0.998404	1	1	ko00525	Acarbose and validamycin biosynthesis
ribE	ribB	-1008.04	-1010.79	0.0189935	-830.505	-830.505	0.97612	0.119289	1	ko01110	Biosynthesis of secondary metabolites
ribE	ribB	-1008.04	-1010.79	0.0189935	-830.505	-830.505	0.97612	0.119289	1	ko01100	Metabolic pathways
ribE	ribB	-1008.04	-1010.79	0.0189935	-830.505	-830.505	0.97612	0.119289	1	ko00740	Riboflavin metabolism
rlmH	group_17947	-623.765	-623.826	0.725333	-623.677	-623.737	0.728692	1	1
rnfC	prdC	-1621.09	-1621.13	0.761831	-1620.89	-1620.94	0.767592	1	1
rplE	rplE	-670.004	-670.004	0.983688	-669.919	-669.919	0.993421	1	1	ko03010	Ribosome
rplM	group_23658	-541.719	-541.809	0.672206	-541.743	-541.743	1	1	1	ko03010	Ribosome
rplP	rplP	-543.976	-543.976	0.992687	-543.897	-543.897	0.992775	1	1	ko03010	Ribosome
rplT	rplT	-439.611	-439.755	0.591658	-439.558	-439.676	0.626725	1	1	ko03010	Ribosome
rpmB	rpmB	-238.397	-238.397	0.998404	-238.276	-238.37	0.663605	1	1	ko03010	Ribosome
rpmG	rpmG	-180.125	-180.125	0.974397	-180.11	-180.113	0.943718	1	1	ko03010	Ribosome
rpmI	rpmI	-234.663	-234.663	0.995932	-234.605	-234.605	0.99382	1	1	ko03010	Ribosome
rpoA	rpoA	-1166.54	-1166.54	0.979166	-1166.37	-1166.37	0.988112	1	1	ko00240	Pyrimidine metabolism
rpoA	rpoA	-1166.54	-1166.54	0.979166	-1166.37	-1166.37	0.988112	1	1	ko03020	RNA polymerase
rpoA	rpoA	-1166.54	-1166.54	0.979166	-1166.37	-1166.37	0.988112	1	1	ko01100	Metabolic pathways
rpoA	rpoA	-1166.54	-1166.54	0.979166	-1166.37	-1166.37	0.988112	1	1	ko00230	Purine metabolism
rpsD	rpsD	-779.507	-779.507	0.980556	-779.42	-779.434	0.865269	1	1	ko03010	Ribosome
rpsF	rpsF	-339.177	-339.215	0.783754	-339.138	-339.138	0.994137	1	1	ko03010	Ribosome
rsmG	group_16894	-911.834	-911.834	0.977577	-911.742	-911.742	0.998046	1	1
sbmC	group_19540	-1195.12	-1195.12	0.982521	-1195.02	-1195.02	0.958223	1	1
scfB	group_9913	-1720.51	-1720.51	0.984529	-1720.29	-1720.29	0.984488	1	1
secE	secE	-285.365	-285.365	0.989845	-285.34	-285.34	0.988166	1	1	ko02024	Quorum sensing
secE	secE	-285.365	-285.365	0.989845	-285.34	-285.34	0.988166	1	1	ko03070	Bacterial secretion system
secE	secE	-285.365	-285.365	0.989845	-285.34	-285.34	0.988166	1	1	ko03060	Protein export
sepF	group_21074	-576.773	-576.773	0.991187	-576.765	-576.765	0.989002	1	1
serA	group_22024	-1208.13	-1208.13	0.996258	-1172.81	-1172.82	0.895682	1	1	ko01130
serA	group_22024	-1208.13	-1208.13	0.996258	-1172.81	-1172.82	0.895682	1	1	ko00680	Methane metabolism
serA	group_22024	-1208.13	-1208.13	0.996258	-1172.81	-1172.82	0.895682	1	1	ko01230	Biosynthesis of amino acids
serA	group_22024	-1208.13	-1208.13	0.996258	-1172.81	-1172.82	0.895682	1	1	ko01120	Microbial metabolism in diverse environments
serA	group_22024	-1208.13	-1208.13	0.996258	-1172.81	-1172.82	0.895682	1	1	ko00260	Glycine, serine and threonine metabolism
serA	group_22024	-1208.13	-1208.13	0.996258	-1172.81	-1172.82	0.895682	1	1	ko01200	Carbon metabolism
serA	group_22024	-1208.13	-1208.13	0.996258	-1172.81	-1172.82	0.895682	1	1	ko01100	Metabolic pathways
sfcA	group_2288	-1476.74	-1476.74	0.976961	-1476.57	-1476.57	0.979566	1	1	ko01200	Carbon metabolism
sfcA	group_2288	-1476.74	-1476.74	0.976961	-1476.57	-1476.57	0.979566	1	1	ko02020	Two-component system
sfcA	group_2288	-1476.74	-1476.74	0.976961	-1476.57	-1476.57	0.979566	1	1	ko00620	Pyruvate metabolism
sglT	group_18017	-1938.38	-1938.38	0.997477	-1938.2	-1938.2	0.951144	1	1
shetA	group_18733	-1161.4	-1161.39	0.853007	-1161.27	-1161.27	0.998872	1	1	ko05150	Staphylococcus aureus infection
speA	speA_1	-1853.17	-1853.17	0.966028	-1852.96	-1852.96	0.998872	1	1	ko01100	Metabolic pathways
speA	speA_1	-1853.17	-1853.17	0.966028	-1852.96	-1852.96	0.998872	1	1	ko00330	Arginine and proline metabolism
spmB	spmB	-649.361	-649.361	0.992953	-649.281	-649.291	0.888666	1	1
spo0J	spo0J	-1100.78	-1102.04	0.111796	-1049.31	-1049.26	0.730617	0.453348	1
spoIIGA	spoIIGA	-1090.56	-1090.56	1	-1090.39	-1090.39	0.998872	1	1
spoVAC	spoVAC	-540.576	-540.576	0.986413	-540.521	-540.521	0.991632	1	1
spoVB	group_18163	-1655.49	-1655.49	0.980919	-1655.28	-1655.28	0.998872	1	1
spoVG	spoVG	-343.763	-343.763	0.993136	-343.724	-343.724	0.992864	1	1
srlB	srlB_2	-451.791	-451.796	0.920631	-451.752	-451.749	0.936766	1	1	ko02060	Phosphotransferase system (PTS)
srlB	srlB_2	-451.791	-451.796	0.920631	-451.752	-451.749	0.936766	1	1	ko00051	Fructose and mannose metabolism
srlB	srlB_1	-434.804	-434.804	0.992182	-434.747	-434.747	0.992182	1	1	ko02060	Phosphotransferase system (PTS)
srlB	srlB_1	-434.804	-434.804	0.992182	-434.747	-434.747	0.992182	1	1	ko00051	Fructose and mannose metabolism
tal	tal1	-821.784	-821.847	0.72371	-821.717	-821.778	0.726929	1	1	ko01230	Biosynthesis of amino acids
tal	tal1	-821.784	-821.847	0.72371	-821.717	-821.778	0.726929	1	1	ko01100	Metabolic pathways
tal	tal1	-821.784	-821.847	0.72371	-821.717	-821.778	0.726929	1	1	ko01130
tal	tal1	-821.784	-821.847	0.72371	-821.717	-821.778	0.726929	1	1	ko01200	Carbon metabolism
tal	tal1	-821.784	-821.847	0.72371	-821.717	-821.778	0.726929	1	1	ko01120	Microbial metabolism in diverse environments
tal	tal1	-821.784	-821.847	0.72371	-821.717	-821.778	0.726929	1	1	ko00030	Pentose phosphate pathway
tal	tal1	-821.784	-821.847	0.72371	-821.717	-821.778	0.726929	1	1	ko01110	Biosynthesis of secondary metabolites
thiE	thiE1	-860.383	-861.694	0.10533	-801.895	-801.895	0.997477	0.440784	1	ko00730	Thiamine metabolism
thiE	thiE1	-860.383	-861.694	0.10533	-801.895	-801.895	0.997477	0.440784	1	ko01100	Metabolic pathways
thiH	thiH	-1385.07	-1385.07	0.970669	-1384.9	-1384.9	1	1	1	ko00730	Thiamine metabolism
thiH	thiH	-1385.07	-1385.07	0.970669	-1384.9	-1384.9	1	1	1	ko01100	Metabolic pathways
thiN	group_19057	-815.402	-815.359	0.769159	-815.267	-815.267	1	1	1	ko01100	Metabolic pathways
thiN	group_19057	-815.402	-815.359	0.769159	-815.267	-815.267	1	1	1	ko00730	Thiamine metabolism
thrE	group_19487	-1000.71	-1000.71	0.992601	-1000.59	-1000.59	0.992601	1	1
tnpR1	group_20903	-737.111	-737.111	0.995932	-755.106	-755.132	0.820378	1	1
tonB	group_6276	-2920.1	-2922.62	0.0246698	-2457.91	-2457.93	0.86838	0.144375	1	ko01503	Cationic antimicrobial peptide (CAMP) resistance
treR	treR	-995.354	-995.356	0.951248	-923.163	-923.163	1	1	1
truA	truA2	-902.237	-902.237	0.987335	-902.104	-902.104	0.987335	1	1
trxA	trxA1	-395.224	-395.224	0.988059	-395.157	-395.157	0.993136	1	1	ko05418	Fluid shear stress and atherosclerosis
trxA	trxA1	-395.224	-395.224	0.988059	-395.157	-395.157	0.993136	1	1	ko04621	NOD-like receptor signaling pathway
trxB	trxB1	-1087.2	-1087.2	0.989845	-1087.06	-1087.06	0.992347	1	1	ko00450	Selenocompound metabolism
tsf	tsf	-1081.41	-1081.46	0.758575	-1081.27	-1081.28	0.889214	1	1
tuaG	group_20360	-1051.02	-1051.66	0.259016	-992.475	-992.475	0.998404	0.85905	1
tuaG	tuaG	-953.849	-953.849	0.980919	-953.729	-953.729	0.988383	1	1
ugpA	group_7471	-1122.67	-1122.67	0.983265	-1122.56	-1122.61	0.737966	1	1	ko02010	ABC transporters
ugpQ	glpQ	-949.085	-949.111	0.821109	-949.006	-949.032	0.821974	1	1	ko00564	Glycerophospholipid metabolism
ulaA	tlpB_1	-1585.85	-1585.79	0.732593	-1585.56	-1585.62	0.744496	1	1	ko00053	Ascorbate and aldarate metabolism
ulaA	tlpB_1	-1585.85	-1585.79	0.732593	-1585.56	-1585.62	0.744496	1	1	ko01100	Metabolic pathways
ulaA	tlpB_1	-1585.85	-1585.79	0.732593	-1585.56	-1585.62	0.744496	1	1	ko02060	Phosphotransferase system (PTS)
ulaA	tlpB_1	-1585.85	-1585.79	0.732593	-1585.56	-1585.62	0.744496	1	1	ko01120	Microbial metabolism in diverse environments
ung	ung	-877.8	-877.921	0.622941	-877.682	-877.836	0.579744	1	1	ko03410	Base excision repair
ung	ung	-877.8	-877.921	0.622941	-877.682	-877.836	0.579744	1	1	ko05340	Primary immunodeficiency
uppP	bacA2	-1057.82	-1057.82	0.978593	-1057.73	-1057.73	1	1	1	ko00550	Peptidoglycan biosynthesis
uppS	uppS_2	-835.004	-835.011	0.901943	-841.738	-841.738	0.998404	1	1	ko00900	Terpenoid backbone biosynthesis
uppS	uppS_2	-835.004	-835.011	0.901943	-841.738	-841.738	0.998404	1	1	ko01110	Biosynthesis of secondary metabolites
uvrA	group_2302	-3259.74	-3259.74	0.998404	-3469.85	-3470.19	0.407028	1	1	ko03420	Nucleotide excision repair
uxaA	uxaA	-1466.14	-1466.14	0.997015	-1465.92	-1465.92	0.996808	1	1	ko01100	Metabolic pathways
uxaA	uxaA	-1466.14	-1466.14	0.997015	-1465.92	-1465.92	0.996808	1	1	ko00040	Pentose and glucuronate interconversions
uxaA	group_20504	-328.314	-328.396	0.684869	-328.269	-328.357	0.674372	1	1	ko01100	Metabolic pathways
uxaA	group_20504	-328.314	-328.396	0.684869	-328.269	-328.357	0.674372	1	1	ko00040	Pentose and glucuronate interconversions
vbsD	group_10583	-1830.25	-1830.25	0.998872	-1830.09	-1830.09	1	1	1
xdhD	group_10862	-2806.58	-2806.58	0.961916	-2806.23	-2806.23	1	1	1	ko00230	Purine metabolism
xdhD	group_10862	-2806.58	-2806.58	0.961916	-2806.23	-2806.23	1	1	1	ko00450	Selenocompound metabolism
xdhD	group_10862	-2806.58	-2806.58	0.961916	-2806.23	-2806.23	1	1	1	ko01100	Metabolic pathways
xdhD	group_10862	-2806.58	-2806.58	0.961916	-2806.23	-2806.23	1	1	1	ko01120	Microbial metabolism in diverse environments
xseB	xseB	-261.588	-261.588	0.995348	-261.561	-261.561	0.99323	1	1	ko03430	Mismatch repair
yaaR	group_20659	-540.219	-540.219	0.98883	-540.166	-540.166	0.98883	1	1
yaaT	group_18467	-1115.17	-1115.18	0.872994	-1115.03	-1115.03	0.99323	1	1
yabD	group_20599	-961.382	-961.398	0.860196	-961.258	-961.275	0.855859	1	1
yajC	group_19863	-357.143	-357.106	0.786861	-357.066	-357.073	0.908828	1	1	ko02024	Quorum sensing
yajC	group_19863	-357.143	-357.106	0.786861	-357.066	-357.073	0.908828	1	1	ko03060	Protein export
yajC	group_19863	-357.143	-357.106	0.786861	-357.066	-357.073	0.908828	1	1	ko03070	Bacterial secretion system
ycdX	group_20444	-971.444	-971.444	1	-971.335	-971.335	1	1	1
yceD	group_30284	-644.684	-644.876	0.535257	-644.603	-644.795	0.535385	1	1
yclP	group_9874	-965.911	-966.6	0.240634	-932.568	-932.568	0.998872	0.815307	1	ko02010	ABC transporters
ydfK	group_22037	-836.641	-836.641	0.985953	-836.592	-836.637	0.764679	1	1
yfhB	group_18227	-1149.1	-1147.67	0.0913206	-1198.85	-1198.79	0.721011	0.412545	1	ko00405	Phenazine biosynthesis
yfhB	group_18227	-1149.1	-1147.67	0.0913206	-1198.85	-1198.79	0.721011	0.412545	1	ko01130
yfhB	group_18227	-1149.1	-1147.67	0.0913206	-1198.85	-1198.79	0.721011	0.412545	1	ko02024	Quorum sensing
yfiC	group_3963	-2418.62	-2421.21	0.0229581	-2289.65	-2289.65	1	0.135901	1
yfiY	fhuD	-1227.76	-1229.13	0.0984667	-1187.69	-1187.7	0.873671	0.419094	1	ko02010	ABC transporters
yfmM	group_13551	-2023.04	-2023.77	0.226673	-1997.5	-1997.5	0.997477	0.796779	1
ygeV	group_17958	-1331.81	-1331.81	0.987953	-1331.61	-1331.61	0.987847	1	1
yhaZ	group_5560	-1510.65	-1510.65	0.969085	-1510.57	-1510.56	0.968474	1	1
yhfP	group_19708	-1242.65	-1242.65	0.920998	-1242.49	-1242.49	0.951131	1	1	ko01100	Metabolic pathways
yhfP	group_19708	-1242.65	-1242.65	0.920998	-1242.49	-1242.49	0.951131	1	1	ko00010	Glycolysis / Gluconeogenesis
yhfP	group_19708	-1242.65	-1242.65	0.920998	-1242.49	-1242.49	0.951131	1	1	ko00626	Naphthalene degradation
yhfP	group_19708	-1242.65	-1242.65	0.920998	-1242.49	-1242.49	0.951131	1	1	ko00640	Propanoate metabolism
yhfP	group_19708	-1242.65	-1242.65	0.920998	-1242.49	-1242.49	0.951131	1	1	ko00980	Metabolism of xenobiotics by cytochrome P450
yhfP	group_19708	-1242.65	-1242.65	0.920998	-1242.49	-1242.49	0.951131	1	1	ko01220	Degradation of aromatic compounds
yhfP	group_19708	-1242.65	-1242.65	0.920998	-1242.49	-1242.49	0.951131	1	1	ko00350	Tyrosine metabolism
yhfP	group_19708	-1242.65	-1242.65	0.920998	-1242.49	-1242.49	0.951131	1	1	ko00071	Fatty acid degradation
yhfP	group_19708	-1242.65	-1242.65	0.920998	-1242.49	-1242.49	0.951131	1	1	ko01110	Biosynthesis of secondary metabolites
yhfP	group_19708	-1242.65	-1242.65	0.920998	-1242.49	-1242.49	0.951131	1	1	ko01130
yhfP	group_19708	-1242.65	-1242.65	0.920998	-1242.49	-1242.49	0.951131	1	1	ko01120	Microbial metabolism in diverse environments
yhfP	group_19708	-1242.65	-1242.65	0.920998	-1242.49	-1242.49	0.951131	1	1	ko00830	Retinol metabolism
yhfP	group_19708	-1242.65	-1242.65	0.920998	-1242.49	-1242.49	0.951131	1	1	ko00982	Drug metabolism - cytochrome P450
yhfP	group_19708	-1242.65	-1242.65	0.920998	-1242.49	-1242.49	0.951131	1	1	ko00625	Chloroalkane and chloroalkene degradation
yidD	group_22086	-340.804	-340.819	0.862209	-340.793	-340.809	0.861487	1	1	ko02024	Quorum sensing
yidD	group_22086	-340.804	-340.819	0.862209	-340.793	-340.809	0.861487	1	1	ko03060	Protein export
yidD	group_22086	-340.804	-340.819	0.862209	-340.793	-340.809	0.861487	1	1	ko03070	Bacterial secretion system
yidE	group_16686	-1771.8	-1771.8	0.986181	-1771.6	-1771.6	0.989355	1	1
yjiG	group_21228	-607.823	-607.823	0.985507	-607.744	-607.744	0.993324	1	1
yjjG	group_3316	-1373.15	-1372.11	0.148664	-1487.43	-1487.43	1	0.571359	1	ko00240	Pyrimidine metabolism
yjjG	group_3316	-1373.15	-1372.11	0.148664	-1487.43	-1487.43	1	0.571359	1	ko00230	Purine metabolism
yjjG	group_3316	-1373.15	-1372.11	0.148664	-1487.43	-1487.43	1	0.571359	1	ko00740	Riboflavin metabolism
yjjG	group_3316	-1373.15	-1372.11	0.148664	-1487.43	-1487.43	1	0.571359	1	ko01120	Microbial metabolism in diverse environments
yjjG	group_3316	-1373.15	-1372.11	0.148664	-1487.43	-1487.43	1	0.571359	1	ko00361	Chlorocyclohexane and chlorobenzene degradation
yjjG	group_3316	-1373.15	-1372.11	0.148664	-1487.43	-1487.43	1	0.571359	1	ko01110	Biosynthesis of secondary metabolites
yjjG	group_3316	-1373.15	-1372.11	0.148664	-1487.43	-1487.43	1	0.571359	1	ko00625	Chloroalkane and chloroalkene degradation
yjjG	group_3316	-1373.15	-1372.11	0.148664	-1487.43	-1487.43	1	0.571359	1	ko00760	Nicotinate and nicotinamide metabolism
yjjG	group_3316	-1373.15	-1372.11	0.148664	-1487.43	-1487.43	1	0.571359	1	ko01100	Metabolic pathways
yloV	group_16763	-2020.28	-2020.25	0.82673	-2020.08	-2019.98	0.668416	1	1
ylxR	group_21207	-340.4	-340.4	0.994472	-340.348	-340.349	0.986507	1	1
yqjE	group_13674	-1386.2	-1386.2	0.97347	-1345.36	-1345.36	0.98234	1	1
ytfH	group_22033	-478.523	-478.523	0.998046	-478.465	-478.465	0.998046	1	1
yufN	group_15862	-1421.77	-1421.77	1	-1421.63	-1421.63	0.998404	1	1
yuiC	group_18913	-1240.46	-1243.85	0.00924101	-1058.73	-1058.73	1	0.0643125	1
ywdH	aldH	-1764.86	-1764.86	0.969751	-1843.5	-1844.76	0.112592	1	1	ko00310	Lysine degradation
ywdH	aldH	-1764.86	-1764.86	0.969751	-1843.5	-1844.76	0.112592	1	1	ko00280	Valine, leucine and isoleucine degradation
ywdH	aldH	-1764.86	-1764.86	0.969751	-1843.5	-1844.76	0.112592	1	1	ko00330	Arginine and proline metabolism
ywdH	aldH	-1764.86	-1764.86	0.969751	-1843.5	-1844.76	0.112592	1	1	ko00903	Limonene and pinene degradation
ywdH	aldH	-1764.86	-1764.86	0.969751	-1843.5	-1844.76	0.112592	1	1	ko00380	Tryptophan metabolism
ywdH	aldH	-1764.86	-1764.86	0.969751	-1843.5	-1844.76	0.112592	1	1	ko00010	Glycolysis / Gluconeogenesis
ywdH	aldH	-1764.86	-1764.86	0.969751	-1843.5	-1844.76	0.112592	1	1	ko00981	Insect hormone biosynthesis
ywdH	aldH	-1764.86	-1764.86	0.969751	-1843.5	-1844.76	0.112592	1	1	ko01130
ywdH	aldH	-1764.86	-1764.86	0.969751	-1843.5	-1844.76	0.112592	1	1	ko00410	beta-Alanine metabolism
ywdH	aldH	-1764.86	-1764.86	0.969751	-1843.5	-1844.76	0.112592	1	1	ko01120	Microbial metabolism in diverse environments
ywdH	aldH	-1764.86	-1764.86	0.969751	-1843.5	-1844.76	0.112592	1	1	ko00071	Fatty acid degradation
ywdH	aldH	-1764.86	-1764.86	0.969751	-1843.5	-1844.76	0.112592	1	1	ko01100	Metabolic pathways
ywdH	aldH	-1764.86	-1764.86	0.969751	-1843.5	-1844.76	0.112592	1	1	ko00561	Glycerolipid metabolism
ywdH	aldH	-1764.86	-1764.86	0.969751	-1843.5	-1844.76	0.112592	1	1	ko00053	Ascorbate and aldarate metabolism
ywdH	aldH	-1764.86	-1764.86	0.969751	-1843.5	-1844.76	0.112592	1	1	ko00625	Chloroalkane and chloroalkene degradation
ywdH	aldH	-1764.86	-1764.86	0.969751	-1843.5	-1844.76	0.112592	1	1	ko00340	Histidine metabolism
ywdH	aldH	-1764.86	-1764.86	0.969751	-1843.5	-1844.76	0.112592	1	1	ko00620	Pyruvate metabolism
ywdH	aldH	-1764.86	-1764.86	0.969751	-1843.5	-1844.76	0.112592	1	1	ko01110	Biosynthesis of secondary metabolites
yxeN	group_19185	-935.1	-935.565	0.335176	-867.621	-867.621	1	1	1	ko02010	ABC transporters
yxlE	yxlE	-251.249	-251.249	0.996808	-251.22	-251.22	0.997477	1	1
yybB	group_19120	-953.46	-953.527	0.713048	-953.387	-953.453	0.715227	1	1
yybG	group_20376	-1147.26	-1147.32	0.732919	-1147.31	-1147.26	0.742776	1	1
zapA	group_22094	-743.777	-743.745	0.802176	-743.662	-743.658	0.923174	1	1

## Sheet: S6
Supplementary Table S6. Fisher's exact test results for prevalence difference in prophage sequence between single and recurrent infections. Freq - sequence frequency in a given sample set.
	pvalue	odds ratio	padjust	Recurrent freq	Single freq
Predicted ORF;Prophage|Prophage_134287341 NC_009231 putative scaffold protein {Clostridium phage phiC2}	0.0048502	0.106346	0.15964	2	6
Predicted ORF;Prophage|Prophage_90592671 NC_007917 putative lysin {Clostridium phage phi CD119}	0.00690835	0.261448	0.15964	10	11
Predicted ORF;Prophage|Prophage_90592670 NC_007917 putative holin {Clostridium phage phi CD119}	0.0150134	0.324388	0.15964	56	29
Predicted ORF;Prophage|Prophage_80159693 NC_007581 putative IS transposase (OrfA) {Clostridium phage c-st}	0.0164194	0.225819	0.15964	5	7
Predicted ORF;Prophage|Prophage_90592681 NC_007917 repR RepR putative repressor {Clostridium phage phi CD119}	0.0164194	0.225819	0.15964	5	7
Predicted ORF;Prophage|Prophage_90592642 NC_007917 putative head protein {Clostridium phage phi CD119}	0.01842	0.0843186	0.15964	1	4
Predicted ORF;Prophage|Prophage_134287355 NC_009231 putative tail tape measure protein {Clostridium phage phiC2}	0.0302444	0.331959	0.206576	11	10
Predicted ORF;Prophage|Prophage_134287357 NC_009231 putative hydrolase {Clostridium phage phiC2}	0.0323685	0.198721	0.206576	3	5
Predicted ORF;Prophage|Prophage_134287371 NC_009231 putative amidase/endolysin {Clostridium phage phiC2}	0.0360267	0.314356	0.206576	8	8
Predicted ORF;Prophage|Prophage_134287356 NC_009231 putative LysM {Clostridium phage phiC2}	0.0419766	0.273414	0.206576	6	7
Predicted ORF;Prophage|Prophage_90592656 NC_007917 xkdP XkdP protein {Clostridium phage phi CD119}	0.0436987	0.399809	0.206576	57	28
Predicted ORF;Prophage|Prophage_90592679 NC_007917 int putative integrase {Clostridium phage phi CD119}	0.0583035	0.267035	0.252648	4	5
Predicted ORF;Prophage|Prophage_134287349 NC_009231 putative core tail {Clostridium phage phiC2}	0.0706991	0	0.262597	0	2
Predicted ORF;Prophage|Prophage_134287375 NC_009231 DUF955 {Clostridium phage phiC2}	0.0706991	0	0.262597	0	2
Predicted ORF;Prophage|Prophage_134287381 NC_009231 putative cI repressor {Clostridium phage phiC2}	0.117352	0.371439	0.35906	8	7
Predicted ORF;Prophage|Prophage_134287336 NC_009231 putative terminase small subunit {Clostridium phage phiC2}	0.120069	0.232256	0.35906	2	3
Predicted ORF;Prophage|Prophage_134287338 NC_009231 putative portal protein {Clostridium phage phiC2}	0.120069	0.232256	0.35906	2	3
Predicted ORF;Prophage|Prophage_134287361 NC_009231 putative tail fiber protein {Clostridium phage phiC2}	0.12429	0.514906	0.35906	22	13
Predicted ORF;Prophage|Prophage_110804038 NC_008265 probable sigma factor {Clostridium perfringens phage phiSM101}	0.156741	0.514155	0.41459	18	11
Predicted ORF;Prophage|Prophage_134287369 NC_009231 holin {Clostridium phage phiC2}	0.159458	0.445583	0.41459	11	8
Predicted ORF;Prophage|Prophage_20066002 NC_003524 putative single stranded DNA binding protein {Clostridium phage phi3626}	0.201134	0.447515	0.474808	8	6
Predicted ORF;Prophage|Prophage_134287337 NC_009231 putative terminase large subunit {Clostridium phage phiC2}	0.210011	0.343681	0.474808	4	4
Predicted ORF;Prophage|Prophage_134287342 NC_009231 putative main capsid protein {Clostridium phage phiC2}	0.210011	0.343681	0.474808	4	4
Predicted ORF;Prophage|Prophage_134287339 NC_009231 putative head morphogenesis protein {Clostridium phage phiC2}	0.24938	0.433231	0.498934	5	4
Predicted ORF;Prophage|Prophage_134287390 NC_009231 putative repressor {Clostridium phage phiC2}	0.268657	0	0.498934	0	1
Predicted ORF;Prophage|Prophage_134287398 NC_009231 putative DnaD {Clostridium phage phiC2}	0.268657	0	0.498934	0	1
Predicted ORF;Prophage|Prophage_20065976 NC_003524 putative tape-measure protein {Clostridium phage phi3626}	0.268657	0	0.498934	0	1
Predicted ORF;Prophage|Prophage_90592653 NC_007917 putative tape measure protein {Clostridium phage phi CD119}	0.268657	0	0.498934	0	1
Predicted ORF;Prophage|Prophage_90592662 NC_007917 xkdS XkdS protein {Clostridium phage phi CD119}	0.292274	0.357417	0.524077	2	2
Predicted ORF;Prophage|Prophage_80159694 NC_007581 putative IS transposase (OrfB) {Clostridium phage c-st}	0.34236	0.350611	0.574281	3	3
Predicted ORF;Prophage|Prophage_90592645 NC_007917 putative scaffold protein {Clostridium phage phi CD119}	0.34236	0.350611	0.574281	3	3
Predicted ORF;Prophage|Prophage_90592663 NC_007917 xkdT XkdT protein {Clostridium phage phi CD119}	0.385331	0.471108	0.626162	4	3
Predicted ORF;Prophage|Prophage_134287370 NC_009231 putative abortive infection bacteriophage resistance protein ORF 37 {Clostridium phage phiC2}	0.434644	0.692428	0.673998	51	22
Predicted ORF;Prophage|Prophage_80159861 NC_007581 putative IS transposase (OrfB) {Clostridium phage c-st}	0.442718	0.593958	0.673998	5	3
Predicted ORF;Prophage|Prophage_80159869 NC_007581 putative ATP-dependent DNA helicase {Clostridium phage c-st}	0.466614	0.364071	0.673998	1	1
Predicted ORF;Prophage|Prophage_90592683 NC_007917 putative antirepressor {Clostridium phage phi CD119}	0.466614	0.364071	0.673998	1	1
Predicted ORF;Prophage|Prophage_90592659 NC_007917 xkdQ XkdQ protein {Clostridium phage phi CD119}	0.569674	0.699664	0.793635	12	6
Predicted ORF;Prophage|Prophage_134287348 NC_009231 putative sheath tail protein {Clostridium phage phiC2}	0.610489	0.539669	0.793635	3	2
Predicted ORF;Prophage|Prophage_80159731 NC_007581 putative IS transposase (OrfB) {Clostridium phage c-st}	0.610489	0.539669	0.793635	3	2
Predicted ORF;Prophage|Prophage_90592652 NC_007917 xkdN XkdN protein {Clostridium phage phi CD119}	0.610489	0.539669	0.793635	3	2
Predicted ORF;Prophage|Prophage_134287396 NC_009231 Gp157-like protein {Clostridium phage phiC2}	0.659404	0.72527	0.836317	4	2
Predicted ORF;Prophage|Prophage_110804053 NC_008265 modification methylase dpniia putative {Clostridium perfringens phage phiSM101}	1	Inf	1	1	0
Predicted ORF;Prophage|Prophage_134287377 NC_009231 putative transcriptional regulator {Clostridium phage phiC2}	1	0.908125	1	66	25
Predicted ORF;Prophage|Prophage_134287378 NC_009231 putative transcriptional regulator {Clostridium phage phiC2}	1	0.673223	1	94	35
Predicted ORF;Prophage|Prophage_134287379 NC_009231 putative integrase {Clostridium phage phiC2}	1	1.30519	1	7	2
Predicted ORF;Prophage|Prophage_134287382 NC_009231 putative repressor {Clostridium phage phiC2}	1	0.731003	1	2	1
Predicted ORF;Prophage|Prophage_134287387 NC_009231 putative antirepressor {Clostridium phage phiC2}	1	0.731003	1	2	1
Predicted ORF;Prophage|Prophage_134287397 NC_009231 putative essential recombination function protein {Clostridium phage phiC2}	1	0.731003	1	2	1
Predicted ORF;Prophage|Prophage_134287405 NC_009231 putative cytosine-C5 specific DNA methylase {Clostridium phage phiC2}	1	0.731003	1	2	1
Predicted ORF;Prophage|Prophage_20065983 NC_003524 ply endolysin {Clostridium phage phi3626}	1	0.731003	1	2	1
Predicted ORF;Prophage|Prophage_80159747 NC_007581 DNA Polymerase III alpha chain {Clostridium phage c-st}	1	Inf	1	1	0
Predicted ORF;Prophage|Prophage_90592707 NC_007917 putative Holliday junction resolvase {Clostridium phage phi CD119}	1	Inf	1	1	0
